# Supplementary material for: CRISPR-based functional genomics for dissecting therapeutic dependency in primary acute myeloid leukemia samples
Source: Mol Cell. Author manuscript; Available in PMC 2026 Mar 31. (PMC13036604; doi:10.1016/j.molcel.2026.02.003)
Supplement: 2 [file NIHMS2146427-supplement-2.xlsx]

## Sheet: Table S1
Table S1. Clinical information on the primary and PDX AML samples
Primary_Sample_Info
Coll. ID	Age	Sex	Race	Type	Status	Treatment	Diagnosis	Subtype	Subtype Note	Hemoglobin	Platelets	WBC	Blasts	Jak2	Jak2 %	FLT3	FLT3 ITD Mut-WT ratio	FLT3 IDT bp	NPM	IDH	Cytogenetics	Normal Cytogen.	Cytogen. Source	Flow Results	Flow Source	LTx Results	Positive LTx	Cytochem Results	FISH Not Done	t(4;14) MMSET/IgH	t(11;14) CCND1/IgH	t(14;16) IgH/MAF	del(17p) (p53)	del(13q)	gain 1q CKS1B	loss 1q CKS1B	Other IgH transloc.	Trisomy 1	Trisomy 3	Trisomy 5	Trisomy 9	Trisomy 11	Trisomy 12	ATM deletion	Count Variants	CPD Overall Result	Count Pathogenic	List Pathogenic	Count Nonpathog.
6481	21.6	F	Black or African American	Pheresis	De Novo	hydrea	AML	AML with 11q23 abnormalities		9.1	63	159.4	54.9			Wildtype					46,XX,t(6;11)(q27;q23)[22] _x000D_		BM	CD5-, CD10-, CD13 dim/subset +, CD14-, CD15-, CD19-, CD20-, CD33+, CD34 dim/subset +, CD38-, CD56-, CD64 dim/subset +, CD79-, HLA-DR+, TdT-	PB																				2	Abnormal	1	KRAS	1
Variant #	Coll. ID	Categorization	Gene	Protein Mutation Type	Protein Change	cDNA Mutation Type	cDNA Change	Variant Effect	Insertion Length	VAF	Position	Exon
Var. #1	6481	Disease Associated	KRAS	missense	p.G12D	substitution	c.35G>A	missense_variant	1	10.16	25398284	2
Var. #2	6481	VUS	PRPF40B	missense	p.S166L	substitution	c.497C>T	missense_variant	1	50.56	50027247	8
Coll. ID	Age	Sex	Race	Type	Status	Treatment	Diagnosis	Subtype	Subtype Note	Hemoglobin	Platelets	WBC	Blasts	Jak2	Jak2 %	FLT3	FLT3 ITD Mut-WT ratio	FLT3 IDT bp	NPM	IDH	Cytogenetics	Normal Cytogen.	Cytogen. Source	Flow Results	Flow Source	LTx Results	Positive LTx	Cytochem Results	FISH Not Done	t(4;14) MMSET/IgH	t(11;14) CCND1/IgH	t(14;16) IgH/MAF	del(17p) (p53)	del(13q)	gain 1q CKS1B	loss 1q CKS1B	Other IgH transloc.	Trisomy 1	Trisomy 3	Trisomy 5	Trisomy 9	Trisomy 11	Trisomy 12	ATM deletion	Count Variants	CPD Overall Result	Count Pathogenic	List Pathogenic	Count Nonpathog.
7031	59.5	M	White	Pheresis	Relapsed	None	AML	NOS		9.4	60	117	95								46,XY[15]	1	BM	CD5-, CD10-, CD13+, CD14-, CD15-, CD19-, CD20-, CD33+, CD34-, CD56-, CD64+, CD79-, HLA-DR-, TdT-, MPO+	PB			MPO+																	5	Abnormal	4	DNMT3A FLT3 IDH2 NPM1	1
Variant #	Coll. ID	Categorization	Gene	Protein Mutation Type	Protein Change	cDNA Mutation Type	cDNA Change	Variant Effect	Insertion Length	VAF	Position	Exon
Var. #1	7031	Disease Associated	DNMT3A	missense	p.R882C	substitution	c.2644C>T	missense_variant	1	46.05	25457243	23
Var. #2	7031	Disease Associated	FLT3	insertion	p.E604_F605insLREYEYDLKWE	insertion	c.1814_1815insAAGAGAATATGAATATGATCTCAAATGGGAGTT	disruptive_inframe_insertion	33	35.23	28608241	14
Var. #3	7031	Disease Associated	IDH2	missense	p.R140Q	substitution	c.419G>A	missense_variant	1	47.09	90631934	4
Var. #4	7031	Disease Associated	NPM1	frameshift	p.W288Cfs*12	duplication	c.860_863dup	frameshift_variant	1	42.22	170837543	11
Var. #5	7031	VUS	ATM	missense	p.L950F	substitution	c.2848C>T	missense_variant	1	49.5	108141800	19
Coll. ID	Age	Sex	Race	Type	Status	Treatment	Diagnosis	Subtype	Subtype Note	Hemoglobin	Platelets	WBC	Blasts	Jak2	Jak2 %	FLT3	FLT3 ITD Mut-WT ratio	FLT3 IDT bp	NPM	IDH	Cytogenetics	Normal Cytogen.	Cytogen. Source	Flow Results	Flow Source	LTx Results	Positive LTx	Cytochem Results	FISH Not Done	t(4;14) MMSET/IgH	t(11;14) CCND1/IgH	t(14;16) IgH/MAF	del(17p) (p53)	del(13q)	gain 1q CKS1B	loss 1q CKS1B	Other IgH transloc.	Trisomy 1	Trisomy 3	Trisomy 5	Trisomy 9	Trisomy 11	Trisomy 12	ATM deletion	Count Variants	CPD Overall Result	Count Pathogenic	List Pathogenic	Count Nonpathog.
7050	67.2	F	White	Pheresis	De Novo	Hydrea	AML	NOS		9.9	31	191.2	93.4			ITD	0.115278	53		No Mutation	46,XX[20]	1	BM	CD5-, CD10-, CD13+, CD14-, CD15-, CD19-, CD20-, CD33+, CD34-, CD56-, CD64+, CD79-, HLA-DR-, TdT-, MPO-	PB			MPO-					neg												7	Abnormal	5	CEBPA DNMT3A FLT3 NPM1 TET2	0
Variant #	Coll. ID	Categorization	Gene	Protein Mutation Type	Protein Change	cDNA Mutation Type	cDNA Change	Variant Effect	Insertion Length	VAF	Position	Exon
Var. #1	7050	Disease Associated	CEBPA	frameshift	p.H59Afs*84	duplication	c.173dup	frameshift_variant	1	35.28	33793253	1
Var. #2	7050	Disease Associated	DNMT3A	frameshift	p.K299Efs*25	duplication	c.894dup	frameshift_variant	1	43.71	25470580	8
Var. #3	7050	Disease Associated	FLT3	missense	p.D835Y	substitution	c.2503G>T	missense_variant	1	0.54	28592642	20
Var. #4	7050	Disease Associated	FLT3	duplication	p.V592_N609dup	duplication	c.1773_1826dup	inframe_insertion	1	1.52	28608230	14
Var. #5	7050	Disease Associated	NPM1	frameshift	p.W288Cfs*12	insertion	c.863_864insCCAG	frameshift_variant	4	45.69	170837547	11
Var. #6	7050	Disease Associated	TET2	frameshift	p.K1038Sfs*17	deletion	c.3113del	frameshift_variant		4899	106158211	3
Var. #7	7050	Disease Associated	TET2	nonsense	p.Q461*	substitution	c.1381C>T	stop_gained	1	50.28	106156480	3
Coll. ID	Age	Sex	Race	Type	Status	Treatment	Diagnosis	Subtype	Subtype Note	Hemoglobin	Platelets	WBC	Blasts	Jak2	Jak2 %	FLT3	FLT3 ITD Mut-WT ratio	FLT3 IDT bp	NPM	IDH	Cytogenetics	Normal Cytogen.	Cytogen. Source	Flow Results	Flow Source	LTx Results	Positive LTx	Cytochem Results	FISH Not Done	t(4;14) MMSET/IgH	t(11;14) CCND1/IgH	t(14;16) IgH/MAF	del(17p) (p53)	del(13q)	gain 1q CKS1B	loss 1q CKS1B	Other IgH transloc.	Trisomy 1	Trisomy 3	Trisomy 5	Trisomy 9	Trisomy 11	Trisomy 12	ATM deletion	Count Variants	CPD Overall Result	Count Pathogenic	List Pathogenic	Count Nonpathog.
7575	73.8	F	White	PB-MNC	Relapsed	None	AML	AML-MLD with prior MDS		8.2	18	57.8	98.1			Wildtype				IDH-2 R140Q	47-49,X,-X,add(5)(q?22),der(?7)add(7)(p11.2)del(7)(q?11.2q?22),+der(?7)add(7)(p11.2)add(7)(q11.2),+i(8)(q10),del(12)(p13p11.2),+19[cp6]		PB	CD3-, CD4-, CD5-, CD8-, CD10-, CD14-, CD19-, CD20-, CD33+, CD34+, CD45-, CD56-	PB								pos												7	Abnormal	5	ASXL1 CEBPA IDH2 KRAS TP53	2
Variant #	Coll. ID	Categorization	Gene	Protein Mutation Type	Protein Change	cDNA Mutation Type	cDNA Change	Variant Effect	Insertion Length	VAF	Position	Exon
Var. #1	7575	Disease Associated	ASXL1	frameshift	p.G646Wfs*12	duplication	c.1934dup	frameshift_variant	1	44.61	32434639	12
Var. #2	7575	Disease Associated	CEBPA	frameshift	p.P164Afs*23	deletion	c.486_510del	frameshift_variant		48.67	33302010	1
Var. #3	7575	Disease Associated	IDH2	missense	p.R140Q	substitution	c.419G>A	missense_variant	1	48.74	90088702	4
Var. #4	7575	Disease Associated	KRAS	missense	p.G12R	substitution	c.34G>C	missense_variant	1	47.29	25245351	2
Var. #5	7575	Disease Associated	TP53	missense	p.R267W	substitution	c.799C>T	missense_variant	1	98.53	7673821	8
Var. #6	7575	VUS	BIRC3	missense	p.M377L	substitution	c.1129A>C	missense_variant	1	47.18	102331046	6
Var. #7	7575	VUS	NOTCH1	missense	p.A1471V	substitution	c.4412C>T	missense_variant	1	49.88	136505484	25
PDX_Sample_Info
Collection ID	Diagnosis	Age at diagnosis	Collection Status	WBC	Blasts	Cytogenetics	inv16_CBFb_MYH11	t_15_17_PML_RARa	t_8_21_AML1_ETO	t_9_22_BCR_ABL	11q23_KMT2A_rearranged	gene_fusion	Flow Cytometry	Gene	Categorization	Mutation Type cDNA	cDNA Change	Mutation Type Protein	Protein Change	Variant Effect	Insertion Length	FAF	Position
2263	ALL with lineage switch to AML	14.4 years	multiply relapsed	480		48,XX,t(4;11)(q21;q23),+der(4)t(4;11),+6,der(17)t(8;17)(q13;p13)[17]/52,idem,+5,+9,+21,+21[1]	neg	neg	neg	neg	pos	KMT2A(NM_005933.3)exon8-AFF1(NM_005935.3)exon4	CD4, CD13 (low), CD15, CD33, CD38, CD56 (variable), CD64, CD123, and HLA-DR	BCORL1	Disease Associated	substitution	c.3065T>C	missense	p.I1022T	missense_variant	1	0.52	129149813
														NOTCH1	Disease Associated	substitution	c.1862G>A	missense	p.R621H	missense_variant	1	0.51	139409976
														NRAS	Disease Associated	substitution	c.182A>G	missense	p.Q61R	missense_variant	1	0.07	115256529
														NRAS	Disease Associated	substitution	c.181C>A	missense	p.Q61L	missense_variant	1	0.28	115256530
														PRPF8	Disease Associated	substitution	c.6050C>T	missense	p.S2017L	missense_variant	1	0.14	1557248
														TP53	Disease Associated	substitution	c.845G>C	missense	p.R282P	missense_variant	1	0.68	7577093
														TP53	Disease Associated	substitution	c.743G>A	missense	p.R248Q	missense_variant	1	0.12	7577538
62614	AML	47 years	not available	not available	0.9	-7q, -5q, -17q, -9q	neg	neg	neg	neg	neg	N/A	not available	IDH1	Disease Associated	substitution	not available	missense	p.R132G	missense_variant	1	not available	not available
														CKIT	Disease Associated	substitution	not available	missense	p.D816V	missense_variant	1	not available	not available
[truncated: 1 more columns]
