# Supplementary material for: CRISPR-based functional genomics for dissecting therapeutic dependency in primary acute myeloid leukemia samples
Source: Mol Cell. Author manuscript; Available in PMC 2026 Mar 31. (PMC13036604; doi:10.1016/j.molcel.2026.02.003)
Supplement: 3 [file NIHMS2146427-supplement-3.xlsx]

## Sheet: Table S2
Table S2. Sequence information of the 39 “AML target” sgRNA library.
sgRNA_name	20nt_sequence
neg01	GTAGCGAACGTGTCCGGCGT
neg02	GACCGGAACGATCTCGCGTA
neg03	GGCAGTCGTTCGGTTGATAT
neg04	GCTTGAGCACATACGCGAAT
neg05	GTGGTAGAATAACGTATTAC
neg06	GTCATACATGGATAAGGCTA
neg07	GATACACGAAGCATCACTAG
NTC17	CGCGACGACTCAACCTAGTC
neg08	GAACGTTGGCACTACTTCAC
NTC19	AAAGCGACGTAGGCATACTT
Rosa26_1	AACGGCTCCACCACGCTCGG
Rosa26_2	CGCGGCAGGCCCTCCGAGCG
DOT1L_1	GCAGCAGGTCTACAACCACT
DOT1L_2	GGGAGCGAATCGCCAACACG
DOT1L_3	TCAGACCGTGTCTCAGACGG
EP300_1	CTGTAATAAGTGGCATCACG
EP300_2	GGTACGACTAGGTACAGGCG
EP300_3	GTGGCACGAAGATATTACTC
sgHBO1.2	GCCGCTATGAGCTTGATACC
sgHBO1.4	GATCTGAGAGTGGACGTTCT
TRIM24_BD_e17_75.1	GAACAGGGTCTTGAAAAGCC
TRIM24_BD_e19_86.0	GATTCAGAAGTAGCCAATGC
TRIM24_RING_3153.132	TGTGCAGTTTGTCAAAACGG
TRIM24_RING_3153.354	CCCGGCTCTGGATGTTCTGG
KDM1A_e15_133.6	AGTGCGACAGGTTCGCTACA
KDM1A_e19_147.2	TCGTTGGCGTGCTGATCCCT
SETD2_e5_124.1	TGTCCTAGAATATTGTGGAG
SETD2_e5_124.5	GTACCTCTCCACAATATTCT
SETD2_e7_98.0	GGACTGTGAACGGACAACTG
SETDB1_e21_89.8	CCAGGGGAAGCGAAGATCAT
SETDB1_e22_45.0	GGGCTGGGACAGAACTTACT
SETDB1_e22_45.1	GGCTGGGACAGAACTTACTT
BRD4_BD1_e2_121.1	GAGTGGTGCTCAAGACACTA
BRD4_BD1_e4_68.2	ATTAAGACTATGTCATCTCC
BRD9_BD_e5_145.7	TTCATGGTGCCAAAATCCAT
BRD9_BD_e6_111.2	GCGAAGAAGATCCTTCACGC
EZH2_SET_e18_81.0	TGTGGTGGATGCAACCCGCA
EZH2_SET_e18_81.1	GTGGTGGATGCAACCCGCAA
RBM39_RRM152236_E1_1593.103	TTGGCACGCCTAAAACTCGT
RBM39_RRM_E_15_1	tggatgggataccgagatta
METTL3_RNAmeth389550_E1_1743.14	GGTTCAACCAGTGACCTGTA
METTL3_RNAmeth389550_E1_1743.97	CAGGTCACTGGTTGAACCAT
FLT3_PKc_E14_124.1	CTACAGATGGTACAGGTGAC
FLT3_PKc_E16_111.8	GCAGGTTCACAATATTCTCG
FLT3_PKc_E19_128.4	TTTGCATATCAAGTTGCCAA
SIK3_e1	TACGAGATCGACCGCACCAT
SIK3_e4	TGGCAGAAAAGGAGGCACGT
CDK6_PKc_E2_203.31	CGCGCTTCAACGCCACGAAA
CDK6_PKc_E4_168.11	TTAGATCGCGATGCACTACT
CDK6_PKc_E7_136.3	GTAACAGATATCGATGAACT
CDK7_PKc_E2_60.3	ATCTCTGGCCTTGTAAACGG
CDK7_PKc_E6_111.3	TTGAAGAGTCATCAACATGT
CDK9_e2.1	CTGGCCGGTCTTGCGGTGCC
CDK9_PKc_E1_77.1	AAGCTCGCCAAGATCGGCCA
DYRK1A_PKc_E4_75.3	ATTGACTCCTTGATAGGCAA
DYRK1A_PKc_E5_148	TGTAAAGGCATATGATCGTG
DYRK1A_PKc_E7_147.1	TCGCTTTTATCGGTCTCCAG
JAK2_PKc_E14_88	CAAGCTTTCTCACAAGCATT
JAK2_PKc_E18_151.5	ACTGTTAAGATCTCGTATGA
JAK2_PKc2_E19_137.11	TGTAGGATCCCGGTCTTCAA
JAK2_PKc2_E23_118.2	GCCTCAGATGTTTGGAGCTT
JAK3_PKc2_E18_140.11	TGTCTCTCCTCGAAGATCGT
JAK3_PKc2_E19_190.1	GACCCGCTAGGCGACAATAC
PU.1_e5.1	GCTCCGCAGCGGCGACATGA
PU.1_e5.2	GCAGCGCGCGCGCCATCTTC
IRF8_1	ATTGACAGTAGCATGTATCC
IRF8_2	AGAGCATGTTCCGGATCCCT
MEF2D_E3_180.0	ACTTTCACCAAGCGGAAGTT
MEF2D_E3_180.8	GGCGTACTGGAACAGCTTGT
NSD3_PWWP_e4.5	GGATCACTTGAAACCATACA
NSD3_PWWP_e4.7	CTATCCTTGGTGGCCTTGTA
KMT2Ae5.1	GACGTCGATCGAGGCGGTGT
KMT2Ae5.2	TCCCGGCTGCCAGGTGCCTG
DCPS_e2	CGTCTTCTCCAGGATCACAA
DCPS_e3	CTCTGTGGCAGGGTAAACCA
MOF_e8_94.3	CCTACCAACGCCGCGGCTAC
MOF_e9_151.11	GAGATCCTGCGGGACTTCCG
MYC_E3_171.1	ACAACGTCTTGGAGCGCCAG
MYC_E3_171.19	ACTCCGGGATCTGGTCACGC
SMARCA4_DEXD_e16_ATPase	GAGGTACGTGATGAGCGCGA
SMARCA4_HELIC_e25	GAAGATTACTTTGCGTATCG
CD47_1	CAGCAACAGCGCCGCTACCA
CD47_2	AGTGATGCTGTCTCACACAC
CXCR4_1	GAAAGCTAGGGCCTCGGTGA
CXCR4_2	TCTTGAGGGCCTTGCGCTTC
PRMT5_e11_123.12	CAGCATACAGCTTTATCCGC
PRMT5_e11_123.14	TATCCGCCGGTCGGCCTGCT
PRMT5_e12_106.10	CTGATGAGACTACGGTCACT
HDAC3_e10_65.1	TCTCTGGGCTGTGATCGATT
HDAC3_e11_90.1	AATATCCCTCTACTCGTGCT
WEE1_PKc_E5_122.1	TAGTTCGATATTTCTCTGCG
WEE1_PKc_E9_171.1	GAAAGCACTTGTGGTATCCG
CHEK1_PKc_E2_65.4	TGGGACTTGGTGCAAACCCT
CHEK1_PKc_E7_105.1	GCTGTCAGGAGTATTCTGAC
ATR_PKc_E42_151.4	GAATGGGTGAACAACACTGC
ATR_PKc_E43_157.9	CTGACTTTGGTAGCATACAC
sgIRF2BP2_1	GATGACGAACTCGACGCGGT
sgIRF2BP2_2	TTCACCGAACCCGTCTGCCG
MEN1_1	CACCTGCTGCGATTCTACGA
MEN1_2	GAACGTTGGTAGGGATGACGÊ
