# Supplementary material for: CRISPR-based functional genomics for dissecting therapeutic dependency in primary acute myeloid leukemia samples
Source: Mol Cell. Author manuscript; Available in PMC 2026 Mar 31. (PMC13036604; doi:10.1016/j.molcel.2026.02.003)
Supplement: 4 [file NIHMS2146427-supplement-4.xlsx]

## Sheet: Table S3
Table S3. Sequence information of the 197 chromatin regulator domain-focused sgRNA library.
sgRNA_name	domain class	20nt_sequence
ACAT1_e7_151.0	AT	GAATATTGCACGAAATGAAC
ACAT1_e7_151.4	AT	GTAAAGCAGCATGGGAAGCT
ACAT1_e7_151.6	AT	TTCCCATGCTGCTTTACTTC
ACAT1_e8_96.0	AT	TGGAAAACTGTCTTCAGCTT
ACAT1_e8_96.1	AT	TCTTCTTTCACCACTACATC
ACTR_e18_255.23	AT	TGCTTGGGGGTGTTTGTCCG
ACTR_e18_255.26	AT	GTCTCATGATGTTGGCTCGT
ACTR_e19_105.4	AT	CTGGTGGTGCTGCGGTGATG
ACTR_e20_258.1	AT	GTCATCACTTCCGACAACAG
ACTR_e20_258.22	AT	TTAGCAGCTCTCTGCTGCGT
ATAT1_e4_50.0	AT	ATTATTGGTTTCATCAAAGT
ATAT1_e5_114.0	AT	TGATCGTGAGGCTCATAATG
ATAT1_e5_114.2	AT	CATGAGTCTGTGCAACGCCA
ATAT1_e5_114.5	AT	ACTGGAAGAGTTCTCGCCCA
ATAT1_e6_102.0	AT	GCGAGTGGAACCGCACCAAC
ATAT1_e6_102.1	AT	CCTGAATAAGCACTACAATC
ATAT1_e6_102.6	AT	AGGGTCGGTCAATTGCCAGT
ATF2_e11_150.10	AT	ACCTTTGACAGTATCACCAT
ATF2_e11_150.4	AT	CAAAGGTCATGGTAGCGGAT
ATF2_e11_150.5	AT	GTCATGGTAGCGGATTGGTT
ATF2_e11_150.7	AT	CGGAGTTTCTGTAGTGGATG
ATF2_e11_150.9	AT	GCTGGCTGTTGTAATGACTG
CLOCK_e21_210.10	AT	TCTGGTTAGTAGGAACAACT
CLOCK_e21_210.12	AT	TATTTATAGGTGCAAGTTGC
CLOCK_e21_210.3	AT	GGTTCCGTTCAACTTTCTTC
CLOCK_e22_203.13	AT	TGGACCATGCTTCCGGCTGC
CLOCK_e22_203.2	AT	AGCCCCACTGTATAACACTA
CLOCK_e22_203.5	AT	TGCAGTAACTACATTCACTC
CLOCK_e23_256.10	AT	GTAAAAATTGTTGCGGTGGC
CLOCK_e23_256.17	AT	TGGCCCATAAGCATAGTACT
CLOCK_e23_256.6	AT	TAGTACTATGCTTATGGGCC
CREBBP_e25_147.2	AT	TTTTGAGGAAATTGACGGCG
CREBBP_e25_147.7	AT	AACAGAGCTTTGGTTCGATA
CREBBP_e25_147.8	AT	ACAGAGCTTTGGTTCGATAT
CREBBP_e26_114.7	AT	TCTCATGGTAAACGGCTGTG
CREBBP_e26_114.8	AT	CATGGTAAACGGCTGTGCGG
CREBBP_e26_114.9	AT	ACGGCTGTGCGGAGGCAACG
CREBBP_e27_166.2	AT	ACCCAAGCCAAAACGACTGC
CREBBP_e27_166.7	AT	TACCACTCCTGCAGTCGTTT
CREBBP_e27_166.8	AT	CTCCTGCAGTCGTTTTGGCT
CREBBP_e28_168.12	AT	TTCAAAATAGGGCAGTTCCT
CREBBP_e28_168.2	AT	AAGGAACTGCCCTATTTTGA
CREBBP_e28_168.9	AT	ATGCTCTCTTCTAACACATT
CREBBP_e29_162.10	AT	TTGGACACGTTGGGCATGCT
CREBBP_e29_162.7	AT	GGACAGGTCATTGGACACGT
CREBBP_e29_162.8	AT	GACAGGTCATTGGACACGTT
ELP3_e13_81.0	AT	GTACGAGAGCTGCATGTGTA
ELP3_e13_81.1	AT	TACGAGAGCTGCATGTGTAT
ELP3_e13_81.8	AT	CACATGCAGCTCTCGTACTA
ELP3_e14_82.0	AT	ATTTGGCATGCTGCTGATGG
ELP3_e14_82.4	AT	CTAGAGAAGAACATGGGTCT
ELP3_e15_58.1	AT	AAGATCGGCTACAGATTACA
ELP3_e15_58.2	AT	GATCTTTCTATAATAATTCC
EP300_e25_147.10	AT	AAGAGGGCTTTGGTTCGGTA
EP300_e25_147.11	AT	GGCTTTGGTTCGGTATGGAA
EP300_e25_147.3	AT	GGCATGCATGTTCAAGAGTA
EP300_e26_114.0	AT	TCTTCCGTCCTAAATGCTTG
EP300_e26_114.5	AT	CAGTCCTCAAGCATTTAGGA
EP300_e26_114.6	AT	GGAAGAAATGAACACTATCG
EP300_e27_166.3	AT	ACCCAAGCCCAAGCGACTGC
EP300_e27_166.6	AT	GTACCATTCCTGCAGTCGCT
EP300_e27_166.7	AT	TACCATTCCTGCAGTCGCTT
EP300_e28_165.12	AT	CAGAAATCACCCTCGAAATA
EP300_e28_165.2	AT	AAGGAATTGCCTTATTTCGA
EP300_e28_165.4	AT	TGATTTCTGGCCCAATGTTC
EP300_e29_162.10	AT	GTTAGATACATTGGGCATCC
EP300_e29_162.8	AT	TGAGAGGTCGTTAGATACAT
EP300_e29_162.9	AT	GAGAGGTCGTTAGATACATT
GCN5_e11_127.10	AT	TGCTGTCACCTCGAATGAGC
GCN5_e11_127.16	AT	GACCCGCCCATCCTTGATCA
GCN5_e11_127.5	AT	ATCAAGGATGGGCGGGTCAT
GCN5_e12_59.0	AT	CCACCTGATGAACCACCTGA
GCN5_e12_59.1	AT	GCTTGATGTGATACTCCTTC
GCN5_e12_59.4	AT	CCTTCAGGTGGTTCATCAGG
GTF3C4_e3_131.0	AT	GCCATTCACAGATCGCAAAC
GTF3C4_e3_131.3	AT	GCCTGTTTGCGATCTGTGAA
GTF3C4_e3_131.4	AT	TTACACAAACTACAGTGCTC
GTF3C4_e4_89.2	AT	GATGCCGGGCAATGCTGTCA
GTF3C4_e4_89.5	AT	ATATCAAACTCTGGCAGGAC
GTF3C4_e4_89.6	AT	CAAACTCTGGCAGGACTGGT
HAT1_e3_76.0	AT	GAGTATACCCATCAACTCTT
HAT1_e3_76.1	AT	AGTATACCCATCAACTCTTT
HAT1_e3_76.3	AT	AAGAGTTGATGGGTATACTC
HAT1_e4_121.2	AT	ATCCTGTTATACTATATTGC
HAT1_e4_121.4	AT	CAACACGGAACATTGTTGAC
HAT1_e4_121.5	AT	TACCAGCAATATAGTATAAC
HAT1_e5_180.0	AT	ATTAGACAAATCATTCCACC
HAT1_e5_180.4	AT	TACTCAGTTCTCAGTCCAAC
HAT1_e5_180.9	AT	GTATGAAGTAAGGTTCCGAA
HAT1_e6_73.0	AT	GCTTTCGAGAATATCATGAA
HAT1_e6_73.1	AT	GGCTTCAGACCTTTTTGATG
HBO1_e13_147.4	AT	TTATAAGCTATCGCAGTTAC
HBO1_e14_107.2	AT	TCAGATGCTCAAATACTGGA
HBO1_e14_107.4	AT	TCCAGTATTTGAGCATCTGA
HBO1_e9_192.3	AT	GCCGCTATGAGCTTGATACC
HBO1_e9_192.8	AT	TGTGCCGGCGGAGTATCGTT
MOF_e10_135.9	AT	GTGTGACACAGATCACGTGC
MOF_e5_164.14	AT	CAATTTCGTAGTTCCCGATG
MOF_e6_90.7	AT	TGCGGTAGATCTCTTTCCCG
MOF_e7_141.6	AT	CCTGACTGAGGTGGACCGGC
MOF_e8_94.3	AT	CCTACCAACGCCGCGGCTAC
MOF_e9_151.11	AT	GAGATCCTGCGGGACTTCCG
MORF_e12_162.0	AT	CTTGTTAGCCAAGCTCTTCC
MORF_e12_162.8	AT	CATCATAATACAACGTTTTG
MORF_e12_162.9	AT	AATACAACGTTTTGTGGTCC
MORF_e13_94.8	AT	CTGGGGCATGATCATTATGC
MORF_e14_210.22	AT	AGACGGCCCAGATCGGAGAG
MORF_e14_210.3	AT	TGAAAAGCCTCTCTCCGATC
MOZ_e12_162.1	AT	CAAAACCCTCTATTACGATG
MOZ_e12_162.7	AT	ATGGCTCCACATCGTAATAG
MOZ_e12_162.8	AT	TGGCTCCACATCGTAATAGA
MOZ_e13_94.4	AT	ACCTGCCATAGCCCTTACGC
MOZ_e13_94.5	AT	TAGCCCTTACGCTGGTATTG
MOZ_e14_210.0	AT	TATTTGTTATCAAAGCGTGA
MOZ_e14_210.3	AT	AGAGAAACCGTTATCTGATC
NAT10_e18_75.1	AT	CCAGACTTTGGTGGTCTGTC
NAT10_e18_75.4	AT	TGGTGGTCTGTCTGGTGGAA
NAT10_e18_75.5	AT	GCTGTTCACCCAGATTATCA
NAT10_e18_75.6	AT	CTGTTCACCCAGATTATCAA
NAT10_e18_75.7	AT	CCAGACAGACCACCAAAGTC
NCOA1_e17_403.2	AT	AATGTTGGCACAACGTCAGC
NCOA1_e17_403.26	AT	GCTCACCATGCTGTTGCGGT
NCOA1_e17_403.31	AT	TGCTAGTTGTGAAAACGGGC
NCOA1_e18_175.12	AT	GTCTGGTGACTGATACCCGG
NCOA1_e18_175.13	AT	GGTGACTGATACCCGGAGGC
NCOA1_e18_175.22	AT	AGGGATTGGCATCGGCACCA
NCOA2_e19_235.10	AT	GAGCAACCCTCGGATTCCCC
NCOA2_e19_235.14	AT	GCATTTGCCTGGGGAATCCG
NCOA2_e19_235.16	AT	CGAGGGTTGCTCATAGTTGC
NCOA2_e20_178.17	AT	CGCCCATCCATTTATGTCGG
NCOA2_e20_178.18	AT	GCCCATCCATTTATGTCGGA
NCOA2_e20_178.20	AT	CCATCCATTTATGTCGGAGG
PCAF_e11_118.0	AT	ATTAAAGATGGCCGTGTTAT
PCAF_e11_118.1	AT	AAAGATGGCCGTGTTATTGG
PCAF_e11_118.7	AT	TCTCTGTGAATCCTTGAGAT
PCAF_e11_118.9	AT	AACAGATACCACCAATAACA
PCAF_e12_59.0	AT	ATTCTTTCAAATGATTCATC
TAF1_e13_174.15	AT	GATCACCATCTTTGCCTGTG
TAF1_e15_201.1	AT	CTTGATCATTCGGACAAGAC
TAF1_e15_201.13	AT	AATATGCGTATTGGCCCTTT
TIP60_e10_94.0	AT	ATCAACGGAAGACTACAATG
TIP60_e10_94.13	AT	GGGAGGCAGGGTTAGGATGC
TIP60_e10_94.5	AT	TCAGCAGCTTGCCGTAGCCC
TIP60_e10_94.6	AT	GCTTGCCGTAGCCCCGGCGC
TIP60_e10_94.8	AT	CCGTAGCCCCGGCGCTGGTA
ATRX_D_e18_147.2	ATPase	GGATTTCAGCACGGCGTTAG
ATRX_D_e19_178.0	ATPase	AGCAACTGTGAAACGTCCTC
ATRX_D_e19_178.6	ATPase	ATGTATAGAAATCTTGCTCA
ATRX_D_e20_138.2	ATPase	TGAATTCTATACGATCAAGG
ATRX_H_e26_107.0	ATPase	CAGCCAGTCCCTCATATCTC
ATRX_H_e27_109.0	ATPase	ATTGACTATTACCGTTTAGA
ATRX_H_e28_178.3	ATPase	TAATTATATTCGACGCTTCT
CHD1_D_e11_210.0	ATPase	TTGCATACTCGCTGATGAAA
CHD1_D_e12_90.0	ATPase	GGACGCATCATCAGACCAAA
CHD1_D_e13_135.3	ATPase	AGTGATAAGGAGACGATGAT
CHD1_H_e17_72.2	ATPase	TCTAGATCATTTTAATGCTG
CHD1_H_e18_150.7	ATPase	CAGGCTAGAGCCCATCGAAT
CHD1_H_e18_150.8	ATPase	AGGCTAGAGCCCATCGAATT
CHD1L_D_e4_115.1	ATPase	TGTAACATATGCAGGCGACA
CHD1L_D_e4_115.7	ATPase	GTCGCCTGCATATGTTACAC
CHD1L_D_e6_82.1	ATPase	TTGTTGTGGATGAAGCTCAC
CHD1L_H_e10_50.2	ATPase	ATGCTAGTAGCTTATCCAGC
CHD1L_H_e11_74.2	ATPase	CTCTGTAATCCATATAGTCT
CHD1L_H_e12_111.0	ATPase	TACAGCTATGAGCGTGTGGA
CHD1L_H_e13_115.2	ATPase	GCTGCCAGGGCTCATCGCAT
CHD2_D_e14_210.7	ATPase	GGCACCAGAGATTAACGTAG
CHD2_D_e15_90.0	ATPase	TGCGTTGAACTTCAATCTTT
CHD2_D_e16_135.13	ATPase	GTCATCATTCTTCAACCGAT
CHD2_H_e19_153.1	ATPase	GTTGACAAGACTTCGAGAAA
CHD2_H_e20_72.0	ATPase	CGTCTGGATGGTTCCATCAA
CHD2_H_e21_150.10	ATPase	CAAGCCCGAGCGCATAGAAT
CHD3_D_e14_79.5	ATPase	CCTCTACTCACTCTACAAGG
CHD3_D_e15_201.10	ATPase	GGTGACATACACGGGTGACA
CHD3_D_e16_138.12	ATPase	TGATCAGCTCATACGATGTC
CHD3_D_e17_63.0	ATPase	GATCATAAGTTGCTGCTGAC
CHD3_H_e20_86.3	ATPase	TCAGCTTTCGCAGCATCTTC
CHD3_H_e21_118.4	ATPase	GCGCATCGATGGTGGTATCA
CHD3_H_e22_125.0	ATPase	TTCCTCCTGTCCACCCGAGC
CHD3_H_e23_50.0	ATPase	TTTAGCCGGGCTCATCGGAT
CHD4_D_e16_201.15	ATPase	GAACTCATTCTCTCGGATGA
CHD4_D_e17_138.8	ATPase	CTGATTGTTCTTCAGCCGAT
CHD4_D_e18_55.3	ATPase	GTGAGTAACCATTCAATACC
CHD4_H_e22_118.4	ATPase	AAATACGAACGCATCGATGG
CHD4_H_e23_125.1	ATPase	TCTTGCTTTCCACTCGAGCT
CHD4_H_e24_50.1	ATPase	TTAGCAGAGCTCACCGGATT
CHD5_D_e15_201.32	ATPase	AGGGGCGCGCTAACCAGGTA
CHD5_D_e16_138.10	ATPase	CTGGTTGTTCTTGAGGCGGT
CHD5_D_e17_59.0	ATPase	GATTACAAGCTGCTGCTGAC
CHD5_H_e20_95.3	ATPase	CTGAAGAAACTGCGGGATGA
CHD5_H_e21_118.17	ATPase	ACTTGTAGCCTTCGTACTCC
CHD5_H_e22_125.10	ATPase	TCATCATCTACGACTCGGAC
CHD5_H_e23_50.4	ATPase	TCTTGTTCTGGCCGATGCGG
CHD6_D_e12_244.11	ATPase	GGGAGCGGGAGTTCCGGACA
CHD6_D_e13_177.11	ATPase	CAAATGTTGTGATGACGACG
CHD6_H_e16_105.4	ATPase	GGTAATCTTCTAGGATGTCG
CHD6_H_e17_196.20	ATPase	TGGCTTACAGAACCGGTCGA
CHD6_H_e18_47.3	ATPase	TCTGGCCTATGCGGTGACAT
CHD7_D_e16_118.9	ATPase	GTCCAAGCAGCGCACCATCT
CHD7_D_e17_196.1	ATPase	AGGATCGACGGCCGAGTAAG
CHD7_H_e12_244.14	ATPase	ATGGGAGTCAAGCTAGTCGT
CHD7_H_e13_177.11	ATPase	CATGGAATATTCCGCAGCTC
CHD8_D_e12_244.18	ATPase	TCGCTCCCAGTTAGTAATTG
CHD8_D_e13_177.7	ATPase	GCGTCAAACTTGTATGCGCC
CHD8_H_e16_135.0	ATPase	GGTTCGTTCAGCCGGCAAAC
CHD8_H_e17_196.3	ATPase	AGTTAGAGGCAACCTTCGAC
CHD8_H_e18_52.3	ATPase	CAATTCGATGACATCGTGCC
CHD9_D_e12_244.8	ATPase	GTGGACTGATATTAACGTTG
CHD9_D_e13_177.3	ATPase	GAGAGCTTAATGCAATTGAA
CHD9_H_e16_135.3	ATPase	GGTTCGTTGCCTTGACATTC
CHD9_H_e17_196.11	ATPase	ACCCACCAGCTCGGGTACAC
CHD9_H_e18_50.2	ATPase	CAATTCTGTGGCAACGAGCT
EP400_D_e14_86.4	ATPase	GCCCACCTAGCTTGTAACGA
EP400_D_e15_137.3	ATPase	GAATTGAAACGTTGGTGTCC
EP400_D_e16_170.3	ATPase	CCGCCTTCACACGAGTGCGC
EP400_H_e28_170.6	ATPase	CATCGATTCTTACATAGGTG
EP400_H_e29_190.15	ATPase	CGACGGTGTCCGCCTCTACA
ERCC6_D_e7_105.7	ATPase	TACAGCAAGATCAGGACTCG
ERCC6_D_e8_136.9	ATPase	AGAATTGCCACTCTGAACGG
ERCC6_D_e9_171.1	ATPase	CTCCTACATTCGATTGATGC
ERCC6_H_e13_105.0	ATPase	TTGGGTACTGGAAACGTTCT
ERCC6_H_e14_111.2	ATPase	TCATTGTATCTCGTAATCAG
ERCC6_H_e15_120.3	ATPase	TTTCTTCTGACCACGCGGGT
ERCC6_H_e16_52.2	ATPase	CTATTCTCCATGCTCGCTCC
HELLS_D_e10_144.9	ATPase	TCAAATGACGTGATTACCAC
HELLS_D_e11_135.2	ATPase	ATATGAAGTGCCGTCTAATC
HELLS_D_e9_190.7	ATPase	GTCTACACTTCCTAACTGGA
HELLS_H_e18_120.2	ATPase	TCAGAGATTTCAACTTCAGC
HELLS_H_e19_117.1	ATPase	TTCTTAGTGAGTACACGAGC
HELLS_H_e20_73.0	ATPase	GAACCCCCAGTCGGATCTTC
HLTF_D_e15_144.6	ATPase	GCCGGTTCTCTAATACGATC
HLTF_D_e16_139.7	ATPase	CTGAGCATTTGGATTTCGTA
HLTF_H_e23_181.0	ATPase	TGGATTTGTGTTTACTCGTT
HLTF_H_e23_181.1	ATPase	TTTGTGTTTACTCGTTTGGA
HLTF_H_e23_181.2	ATPase	TACTCGTTTGGATGGTTCCA
HLTF_H_e24_81.1	ATPase	CTTGCTTCTGACCAAGTCTA
INO80_D_e13_81.3	ATPase	AGTACAGAGCATTGCCCTTC
INO80_D_e14_96.3	ATPase	CAATTGTTAAGTGTAGACGC
INO80_D_e15_60.2	ATPase	CTGATGACTTTTCTATCATG
INO80_D_e16_143.11	ATPase	TGTATTGCCACTTGACCCGC
INO80_H_e27_128.7	ATPase	GACCAGGATGATAGACCTAC
INO80_H_e28_95.5	ATPase	GTCTCGCCTCTCCGAGATCT
INO80_H_e29_73.0	ATPase	TTCCTGTTAAGCACACGAGC
INO80_H_e30_95.11	ATPase	CTTTGTCTGCCCTAAGCGGT
RAD54L_D_e7_237.21	ATPase	ATCCTTAGATCCTCCATCGA
RAD54L_D_e8_125.10	ATPase	GACTCCAACATGAAGGCGGA
RAD54L_D_e9_95.6	ATPase	GGAGATGAGCACCCGCCGGC
RAD54L_H_e14_124.7	ATPase	CTTTGTCACTGCTACGGCTT
RAD54L_H_e15_79.0	ATPase	TACTTATACGTCCGCCTGGA
RAD54L_H_e16_180.9	ATPase	TCTCATTGGGGCTAACCGGC
RAD54L2_D_e10_135.5	ATPase	AGAATATCCGCTCTCGCCGC
RAD54L2_D_e7_118.9	ATPase	GGACTGTTTTGGCTGGCGTG
RAD54L2_D_e8_134.9	ATPase	CAGGCTTGTTGTCAGCCGGG
RAD54L2_D_e9_197.16	ATPase	GACTGGGTGAGAACGCTTCT
RAD54L2_H_e13_119.0	ATPase	CTTCTGACTAATTACCAGAC
RAD54L2_H_e14_119.4	ATPase	CCCTGTCCACCTGGTACCGA
RAD54L2_H_e15_100.9	ATPase	AATAAGCCGCTCCCTCTCAA
RAD54L2_H_e16_135.7	ATPase	GTATGTCGGGTATACCGTTA
SHPRH_H_e26_93.1	ATPase	AAAATACAGCTTAGAGATCC
SHPRH_H_e26_93.4	ATPase	CGTTGAGAAAACGAGTGCTT
SHPRH_H_e26_93.5	ATPase	AAAACGAGTGCTTTGGCCCC
SHPRH_H_e27_179.10	ATPase	AATTCGGTGCACCCTCCCTA
SHPRH_H_e27_179.16	ATPase	TCATGGGCAGGGTTCAATAT
SHPRH_H_e27_179.9	ATPase	ATAGGGAGGGTGCACCGAAT
SMARCA2_D_e15_118.0	ATPase	CGGAATCTTAGCCGATGAAA
SMARCA2_D_e16_67.2	ATPase	TGACAAATGGGCTCCTTCTG
SMARCA2_D_e17_111.10	ATPase	ACAAGGGAGCGACGCATGGC
SMARCA2_D_e18_135.13	ATPase	AGTGGTGATTCTTCATTCGG
SMARCA2_H_e23_167.0	ATPase	GCTGAACTGTATCGGGCCTC
SMARCA2_H_e24_164.7	ATPase	TGGTCATCTTTGACAGCGAC
SMARCA2_H_e25_59.1	ATPase	AAGACCGAGCTCACCGCATC
SMARCA4_DEXD_e16	ATPase	GAGGTACGTGATGAGCGCGA
SMARCA4_DEXD_e17	ATPase	GTCAAACTCGTACGCCCAGT
SMARCA4_DEXD_e18	ATPase	TGAACTTCCCACTCCGGAGC
SMARCA4_DEXD_e19	ATPase	GAACAAGCTTCCCGAGCTCT
SMARCA4_HELIC_e24.1	ATPase	GTGGTTGGTTGCTCGGAGTT
SMARCA4_HELIC_e24.2	ATPase	GAAGATTACTTTGCGTATCG
SMARCA4_HELIC_e25.1	ATPase	CTGAAAACCTTCAACGAGCC
SMARCA4_HELIC_e25.2	ATPase	TGATCACAGTGTCTGCCGAC
SMARCAD1_D_e12_100.3	ATPase	CTGGCATACCTCTATCAGGA
SMARCAD1_D_e13_60.1	ATPase	TTTATGGTGCCCTACTTTGA
SMARCAD1_D_e15_136.0	ATPase	ATGACCGTAGTCTGTTTCGA
SMARCAD1_H_e21_119.0	ATPase	TAGCCAATTTACCATGATGC
SMARCAD1_H_e22_183.0	ATPase	TGATGAGTTTAATACCGATA
SMARCAL1_D_e10_66.2	ATPase	CCGGCATAGCTGCTCGACAG
SMARCAL1_D_e8_135.4	ATPase	CATCGCAGCCTTTTACCGGA
SMARCAL1_D_e9_159.0	ATPase	CCCAGATTGCATCAACGTCG
SMARCAL1_H_e14_103.5	ATPase	GCTCTTGCGTAATTGCGTCC
SMARCAL1_H_e15_183.0	ATPase	GTGCAGCACATCCGCATCGA
SMARCAL1_H_e16_50.0	ATPase	GAGGACCGCGTGCACCGCAT
SRCAP_D_e14_137.13	ATPase	CTCCCAGTTCAACATCACGC
SRCAP_D_e14_137.15	ATPase	CAGTTCAACATCACGCTGGT
SRCAP_D_e15_170.7	ATPase	GATAGCGCCAGTTCTTGCGA
SRCAP_D_e15_170.8	ATPase	GCGCCAGTTCTTGCGACGGA
SRCAP_H_e28_170.10	ATPase	TAGTAGATCCATCCAGGCGC
SRCAP_H_e29_197.18	ATPase	CAATTCGGTGACAGCGGTCC
TTF2_D_e10_120.6	ATPase	GGATGAGCGCAATCATTGTC
TTF2_D_e11_151.10	ATPase	CTGGCACGTGAATCCCGGTT
TTF2_D_e12_106.0	ATPase	GATCACTACCTATAGCCTCG
TTF2_D_e13_158.13	ATPase	ATCCAATATGATTCGAGCCC
TTF2_D_e20_151.8	ATPase	GGGATTGACAGAGCCATCGA
TTF2_D_e21_83.3	ATPase	GGTGTTGGTCTAAACCTGAC
TTF2_D_e22_75.1	ATPase	GTGACCGAATTTACCGAGTA
ASH1L_BD_e18_55.0	BD	TTTGGGGGAAGGTTCAAAAG
ASH1L_BD_e18_55.1	BD	GTGGAGCTGCCAGTGCTTGC
ASH1L_BD_e19_133.3	BD	CTGTCTTATAGTAACCAGTG
ASH1L_BD_e19_133.7	BD	TCTATGGTGATAAGATCTAG
ASH1L_BD_e20_79.1	BD	ATGGGCGTAAATCCCCAGTT
ASH1L_BD_e20_79.2	BD	AGATGTTTGTCGTCTACGAA
ATAD2_BD_e21_95.1	BD	TAAGCCTGTTGACCCTGATG
ATAD2_BD_e21_95.2	BD	CAACAGGCTTAGTAAACACT
ATAD2_BD_e22_197.4	BD	GCTGTCAGTGATCTTGGCTC
ATAD2_BD_e22_197.8	BD	GCTCAGGTGGTGGTGCTACT
ATAD2_BD_e23_86.1	BD	TTCTTCTTTAATTATGGCAT
ATAD2_BD_e23_86.2	BD	GGCAGTATCTCTTAAAGCAC
ATAD2B_BD_e21_95.5	BD	TAACATCTTCAGCAAACCGG
ATAD2B_BD_e21_95.6	BD	CAAACCGGTGGATATTGAAG
ATAD2B_BD_e22_160.4	BD	TATAATCCAGATAAGGACCC
ATAD2B_BD_e22_160.8	BD	ATTACTGTTGATAAGTCCAT
ATAD2B_BD_e23_86.1	BD	GCACAGGGCTTGTACCCTGA
ATAD2B_BD_e23_86.2	BD	TAGCATGTGCAGTGTCCTTC
BAZ1A_BD_e25_118.0	BD	TGAACAACTTGTTGTAGAAT
BAZ1A_BD_e25_118.1	BD	TGGTACGACATGATGACAGC
BAZ1A_BD_e25_118.4	BD	ATTCATGAACTCCTCCCTGT
BAZ1A_BD_e26_88.1	BD	ACGAATTATATTTAAGGCAA
BAZ1A_BD_e26_88.4	BD	TGATGATGTCATAGTAGTCT
BAZ1A_BD_e27_135.3	BD	CATATTCAGGCTCAAAAGCT
BAZ1A_BD_e27_135.4	BD	TTTGCTTCACTTGTGTTACG
BAZ1A_BD_e27_135.5	BD	TTGCTTCACTTGTGTTACGA
BAZ1B_BD_e18_67.0	BD	TCGTGAAGTACCGCTTCAGC
BAZ1B_BD_e18_67.4	BD	AGCGGTACTTCACGATCTTG
BAZ1B_BD_e18_67.5	BD	GGTACTTCACGATCTTGTGG
BAZ1B_BD_e19_237.1	BD	TGATGTGATCACGCACCCCA
BAZ1B_BD_e19_237.13	BD	CACAGAGCGGTAGCTCCCAC
BAZ1B_BD_e19_237.6	BD	GCTGAGGTTTACAACTGCCG
BAZ2A_BD_e28_144.16	BD	TAGGATTTTTGATGATGCGC
BAZ2A_BD_e28_144.17	BD	CGGTACCCACTCACCAAACG
BAZ2A_BD_e28_144.19	BD	CTCACCAAACGTGGGTTCAC
BAZ2A_BD_e29_135.7	BD	GCCGCTTCTTCGAGAGCCGC
BAZ2A_BD_e29_135.8	BD	CCGCTTCTTCGAGAGCCGCT
BAZ2A_BD_e29_135.9	BD	CTTCTTCGAGAGCCGCTGGG
BAZ2B_BD_e36_144.1	BD	TGGAAACTCATGAGGATGCA
BAZ2B_BD_e36_144.2	BD	GTAAACTTGAAACTTGTTCC
BAZ2B_BD_e36_144.8	BD	GGAACAAGTTTCAAGTTTAC
BAZ2B_BD_e37_139.0	BD	AAACCTTTGCTCTAGATGTC
BAZ2B_BD_e37_139.2	BD	GATTCTGATATAGGCAGAGC
BAZ2B_BD_e37_139.3	BD	GCAGAGCTGGCCACAATATG
BPTF_BD_e23_85.10	BD	GGAAAGGCCAGGCCATCTTA
BPTF_BD_e23_85.11	BD	GAAAGGCCAGGCCATCTTAT
BPTF_BD_e24_187.1	BD	TGAAAAGCTGACGGAATTTG
BPTF_BD_e24_187.3	BD	ATTCGAGAACTTCTGCACAC
BPTF_BD_e24_187.7	BD	TGGTAAAATGGGGAGTCACT
BRD1_BD_e5_95.10	BD	GCTGCGCAAATATCCTGGCG
BRD1_BD_e5_95.7	BD	CACGGGCTGCGCAAATATCC
BRD1_BD_e5_95.9	BD	GGCTGCGCAAATATCCTGGC
BRD1_BD_e6_237.10	BD	TGTTCTATAGAGCCGCGGTG
BRD1_BD_e6_237.11	BD	CGCGGTGAGGCTGCGCGATC
BRD1_BD_e6_237.9	BD	CACCGTGTTCTATAGAGCCG
BRD8_BD_e17_77.2	BD	AGCTCTCCATACAAGCATGA
BRD8_BD_e18_69.0	BD	GTTACAGATGACATAGCACC
BRD8_BD_e18_69.2	BD	GGTGCTATGTCATCTGTAAC
BRD8_BD_e18_69.3	BD	TGTCATCTGTAACAGGCTGC
BRD8_BD_e19_178.3	BD	GGAGATGCAGCGAGATGTCT
BRD8_BD_e19_178.4	BD	CTGCCATGTGATAGACATCA
BRD9_BD_e5_145.1	BD	GTCACGGATGCAATTGCTCC
BRD9_BD_e5_145.7	BD	TTCATGGTGCCAAAATCCAT
BRD9_BD_e5_145.9	BD	GGAGCAATTGCATCCGTGAC
BRD9_BD_e6_111.2	BD	GCGAAGAAGATCCTTCACGC
BRD9_BD_e6_111.4	BD	CTTCGCCAACTTGTAGTACA
BRD9_BD_e6_111.5	BD	AACTTGTAGTACACGGTATC
BRPF1_BD_e6_118.11	BD	GCTGCTCCAAGGTTTTGCGA
BRPF1_BD_e6_118.12	BD	GCTCCAAGGTTTTGCGAAGG
BRPF1_BD_e6_118.5	BD	TCTGTCTGAGGTAACCGAAT
BRPF1_BD_e7_237.10	BD	GCAGTGCGGCTTCGTGAGCA
BRPF1_BD_e7_237.5	BD	CTGCCTCAAGTATAACGCCA
BRPF1_BD_e7_237.9	BD	AGCAGTGCGGCTTCGTGAGC
BRPF3_BD_e5_95.0	BD	TGTTCTGTTGAGGACAACAC
BRPF3_BD_e5_95.3	BD	AGAACCAGTCAACTTGAGTG
BRPF3_BD_e6_190.23	BD	ACTCCTCCAAGGTGCGGTAC
BRPF3_BD_e6_190.25	BD	CTCCAAGGTGCGGTACAGGT
BRPF3_BD_e6_190.4	BD	GTCCCACCTGTACCGCACCT
CECR2_BD_e12_92.0	BD	AGACGTGGTAAAGGCTCACA
CECR2_BD_e12_92.1	BD	TAAAGGCTCACAAGGATTCC
CECR2_BD_e12_92.7	BD	GGGGCATAAGATTCATCCAC
CECR2_BD_e13_127.3	BD	TGGAGGTTTATACTGTACCA
CECR2_BD_e13_127.7	BD	GGAATTGTCGAAAGTATAAT
CECR2_BD_e13_127.9	BD	CTTTCGACAATTCCTGAACA
CECR2_BD_e14_59.0	BD	AGATGTCTGATAATTTAGAG
CECR2_BD_e14_59.2	BD	TTTAGAGAGGTGTTTCCATC
CECR2_BD_e14_59.3	BD	CTCTAAATTATCAGACATCT
CREBBP_BD_e17_107.0	BD	CCTAGAAGCACTGTATCGAC
CREBBP_BD_e17_107.5	BD	GGATCTACAGGCTGCCGGAA
CREBBP_BD_e17_107.6	BD	TGCCGGAAAGGTAATGACTC
CREBBP_BD_e18_210.14	BD	GACGTCGTCCACGTACTGCC
CREBBP_BD_e18_210.15	BD	ACGTCGTCCACGTACTGCCA
CREBBP_BD_e18_210.7	BD	GGCAGTACGTGGACGACGTC
EP300_BD_e17_111.2	BD	TTTGGAGGCACTTTACCGTC
EP300_BD_e17_111.6	BD	AGGGTCCACAGGTTGACGAA
EP300_BD_e17_111.7	BD	GGGTCCACAGGTTGACGAAA
EP300_BD_e18_196.14	BD	AATATCATCGACATACTGCC
EP300_BD_e18_196.15	BD	ATATCATCGACATACTGCCA
EP300_BD_e18_196.5	BD	GGCAGTATGTCGATGATATT
KAT2A_BD_e17_64.2	BD	TTGGGCCAGCAGGTTTTTGA
KAT2A_BD_e17_64.4	BD	GAGGGTTGTGTAGAGCTGGT
KAT2A_BD_e17_64.6	BD	GGGTTGTGTAGAGCTGGTCG
KAT2A_BD_e18_158.15	BD	AGTTGGCGATGACCCGCTGC
KAT2A_BD_e18_158.19	BD	GCTTCCGGGTCACGTAGTAG
KAT2A_BD_e18_158.5	BD	CTGTCGCGAGTACAACCCCC
KAT2B_BD_e17_85.0	BD	TCAAAGCGCTTGGCCCTTCA
KAT2B_BD_e17_85.3	BD	TGAAGTTATAAGGTTCCCCA
KAT2B_BD_e17_85.8	BD	TGAAGGGCCAAGCGCTTTGA
KAT2B_BD_e18_190.12	BD	GGGGTTGTACTCTTTGCAAT
KAT2B_BD_e18_190.13	BD	ACACGTAGTACCTATTCTTG
KAT2B_BD_e18_190.14	BD	ATTCTTGAGGCGTTCACTCA
KMT2A_BD_e16_174.15	BD	CTGGTGGATCAGGTCCTTCG
KMT2A_BD_e16_174.16	BD	TGGTGGATCAGGTCCTTCGG
KMT2A_BD_e16_174.22	BD	TCTGTCTCGGGATTTAAGTC
KMT2A_BD_e17_111.1	BD	GCAGCCATTAATTCAGATGG
KMT2A_BD_e17_111.4	BD	GAAGGACTTGACCATGCTGT
KMT2A_BD_e17_111.6	BD	CTGTCCTCCATCTGAATTAA
KMT2A_BD_e18_50.1	BD	GGTTCAGTGTCAAAAAGTCC
KMT2A_BD_e18_50.2	BD	GTGTCAAAAAGTCCAGGTTT
KMT2A_BD_e18_50.3	BD	GACTTTTTGACACTGAACCA
SMARCA2_BD_e28_218.0	BD	CATCGAAGACGGCAATTTGG
SMARCA2_BD_e28_218.15	BD	GGTGACAGTTTCTCAGCGGG
SMARCA2_BD_e28_218.19	BD	CTCCAAATTGCCGTCTTCGA
SMARCA2_BD_e29_54.0	BD	GGTGCCCAGTAATTCTCAGT
SMARCA2_BD_e29_54.2	BD	TATTTCCAACTGAGAATTAC
SMARCA2_BD_e29_54.3	BD	ATTTCCAACTGAGAATTACT
SMARCA4_BD_e31_52.1	BD	GGATGCCGTGATCAAGTACA
SMARCA4_BD_e32_109.6	BD	GCGGATGAGCTCGTAGTACT
SMARCA4_BD_e32_109.8	BD	CTCGGGCAGCTCCTTTCGCG
SMARCA4_BD_e32_109.9	BD	TCGGGCAGCTCCTTTCGCGA
SMARCA4_BD_e33_102.10	BD	CGTTGAGGCTGCGGTACTTG
SMARCA4_BD_e33_102.5	BD	GGTTGAAGGTCTGTGCGTTC
SMARCA4_BD_e33_102.8	BD	CGTCCTTCTCTAGGTCGTTG
SMARCA4_BD_e34_59.1	BD	AGTCGGTCTTCACCAGCGTG
SMARCA4_BD_e34_59.2	BD	GAAGACCGACTGCAAGACGA
SP100_BD_e27_72.1	BD	AATCACAGTAGACCTTCAAG
SP100_BD_e27_72.2	BD	CACAGTAGACCTTCAAGAGG
SP100_BD_e28_144.1	BD	CAGATGTACACCCGAGTAGA
SP100_BD_e28_144.2	BD	AGATGTACACCCGAGTAGAA
SP100_BD_e28_144.3	BD	CCGAGTAGAAGGGTTTGTGC
SP100_BD_e29_79.0	BD	GGAAGATAAATTCACCAGAC
SP100_BD_e29_79.3	BD	CTGTACTTGAATTCCCAGTC
SP140_BD_e27_79.3	BD	CCAAATGGGATTTAGACTGG
SP140L_BD_e19_73.2	BD	CCAAATGGGACTTAGACTGG
TRIM24_BD_e17_75.0	BD	TTACTGCCATGAAATGAGCC
TRIM24_BD_e17_75.1	BD	GAACAGGGTCTTGAAAAGCC
TRIM24_BD_e17_75.2	BD	GAAAAGCCAGGCTCATTTCA
TRIM24_BD_e18_150.2	BD	ATCTTCAGGTTTTGAGTACA
TRIM24_BD_e18_150.4	BD	TTGATGGTTGACAAATCCAT
TRIM24_BD_e19_86.0	BD	GATTCAGAAGTAGCCAATGC
TRIM24_BD_e19_86.1	BD	TTCAAGTTTTATACCAGCAT
TRIM24_BD_e19_86.2	BD	GCATTGGCTACTTCTGAATC
TRIM28_BD_e15_87.1	BD	AGTCGGTAGCCAGCTGATGC
TRIM28_BD_e15_87.2	BD	GTCGGTAGCCAGCTGATGCA
TRIM28_BD_e15_87.9	BD	GCAGGGTTCGTGACAGAATA
TRIM28_BD_e16_138.19	BD	CCTGGAGGCGGGCACGGATC
TRIM28_BD_e16_138.20	BD	CTGGAGGCGGGCACGGATCA
TRIM28_BD_e16_138.7	BD	GAACATGCGGCCCACATCCT
TRIM28_BD_e17_79.1	BD	CTTCGAGACGCGCATGAACG
TRIM28_BD_e17_79.2	BD	ACGCGCATGAACGAGGCCTT
TRIM28_BD_e17_79.3	BD	GCGTCTCGAAGAAGCGCTGC
TRIM33_BD_e17_75.0	BD	TGAATTAAGTATTGAATTCC
TRIM33_BD_e17_75.1	BD	GGAATTCAATACTTAATTCA
TRIM33_BD_e17_75.2	BD	TACTTAATTCATGGCAATAG
TRIM33_BD_e18_153.13	BD	TTCACGGTGGATAAATCCAT
TRIM33_BD_e18_153.5	BD	CTTGAAGATCAAACGGACAT
TRIM33_BD_e18_153.8	BD	CCACAAAGTCATCCGGGATT
TRIM33_BD_e20_79.0	BD	GATTCAGAAGTAGCTCAGGC
TRIM66_BD_e17_75.0	BD	GGGGCTGACAGGTTCATGGA
TRIM66_BD_e17_75.1	BD	GGGCTGACAGGTTCATGGAA
TRIM66_BD_e17_75.4	BD	GCTGAGGTTATTGCAGCACA
TRIM66_BD_e18_153.17	BD	GCTTCCTCCGGATGATTGAC
TRIM66_BD_e18_153.20	BD	CCATGGGCCTCTTGATAATC
TRIM66_BD_e18_153.3	BD	TGGACCTGTCAATCATCCGG
TRIM66_BD_e19_79.5	BD	GTTCTTTGAGGGCTGGTTGA
TRIM66_BD_e19_79.6	BD	CTGGTTGAAGGAGATCTACC
TRIM66_BD_e19_79.7	BD	AGCCCTCAAAGAACACTTCC
ZMYND11_BD_e5_50.0	BD	ATTCATTGTCTCCCGCATGA
ZMYND11_BD_e5_50.1	BD	TTGTCTCCCGCATGAAGGAG
ZMYND11_BD_e6_93.3	BD	ACAATAAACACCCGATGTAC
ZMYND11_BD_e6_93.5	BD	ACACCCGATGTACAGGAGGC
ZMYND11_BD_e7_88.0	BD	CACAATACCGTGATTTTCTA
ZMYND11_BD_e7_88.1	BD	CATAGAAAATCACGGTATTG
ZMYND11_BD_e8_56.0	BD	GTGAGCAAGCTGACATTGCG
ZMYND8_BD_e5_59.3	BD	TCTGAATGGCAAACTTGAGC
ZMYND8_BD_e5_59.4	BD	AATGGCAAACTTGAGCAGGT
ZMYND8_BD_e6_93.0	BD	ATTCCAGAAGCCCGTTCCAT
ZMYND8_BD_e6_93.11	BD	GTTCCAATGGAACGGGCTTC
ZMYND8_BD_e6_93.6	BD	AAGATGTATTCCGCATAGTC
ZMYND8_BD_e7_88.1	BD	TGGCTGCACAGAAGCCTTCC
ZMYND8_BD_e7_88.2	BD	CCTTCCTGGCTGATGCAAAG
ZMYND8_BD_e7_88.6	BD	AAATCCACTTTGCATCAGCC
BRD2_BD1_e2_109.12	BD1	CCTTGTGTAGGTATTGCAGC
BRD2_BD1_e2_109.3	BD1	TGTGGAAACATCAGTTCGCA
BRD2_BD1_e2_109.4	BD1	ATCAGTTCGCATGGCCATTC
BRD2_BD1_e3_138.2	BD1	ATAAAACAGCCTATGGACAT
BRD2_BD1_e3_138.3	BD1	TGGACATGGGTACTATTAAG
BRD2_BD1_e3_138.8	BD1	TTAATAGTACCCATGTCCAT
BRD2_BD1_e4_60.1	BD1	TGTCCTAATGGCACAAACGC
BRD2_BD1_e4_60.3	BD1	TTTCCAGCGTTTGTGCCATT
BRD3_BD1_e2_112.5	BD1	GTTCAATTTGATTGCGTCCA
BRD3_BD1_e2_112.6	BD1	TTCAATTTGATTGCGTCCAC
BRD3_BD1_e2_112.7	BD1	ATTTGATTGCGTCCACGGGC
BRD3_BD1_e3_138.5	BD1	GAGTGCAAGCGAATGTATGC
BRD3_BD1_e3_138.7	BD1	TTAATAGTCCCCATATCCAT
BRD3_BD1_e3_138.8	BD1	TAATAGTCCCCATATCCATT
BRD3_BD1_e4_66.0	BD1	CACAGATGACATAGTGCTAA
BRD3_BD1_e4_66.4	BD1	CATTAGCACTATGTCATCTG
BRD3_BD1_e4_66.5	BD1	ATTAGCACTATGTCATCTGT
BRD4_BD1_e2_121.1	BD1	GAGTGGTGCTCAAGACACTA
BRD4_BD1_e2_121.4	BD1	TTCAGCTTGACGGCATCCAC
BRD4_BD1_e2_121.9	BD1	CTCTGAGCAGGTATTGCAGT
BRD4_BD1_e3_138.0	BD1	TAAGATCATTAAAACGCCTA
BRD4_BD1_e3_138.2	BD1	ATTAAAACGCCTATGGATAT
BRD4_BD1_e3_138.3	BD1	GGGAACAATAAAGAAGCGCT
BRD4_BD1_e4_68.0	BD1	TGGAGATGACATAGTCTTAA
BRD4_BD1_e4_68.1	BD1	AGTCTTAATGGCAGAAGCTC
BRD4_BD1_e4_68.2	BD1	ATTAAGACTATGTCATCTCC
BRDT_BD1_e2_121.3	BD1	ATGGCCCTTTCAACGTCCTG
BRDT_BD1_e2_121.5	BD1	AGCATCCACAGGACGTTGAA
BRDT_BD1_e2_121.6	BD1	GCATCCACAGGACGTTGAAA
BRDT_BD1_e3_138.1	BD1	AAATACAATTAAGAAGCGCT
BRDT_BD1_e3_138.2	BD1	GGAGAATAAATATTATGCGA
BRDT_BD1_e4_68.0	BD1	TGGAGATGACATTGTTCTTA
BRDT_BD1_e4_68.1	BD1	ATAAGAACAATGTCATCTCC
BRWD1_BD1_e30_74.0	BD1	GAATGTGATAGAATTATCAG
BRWD1_BD1_e31_121.0	BD1	CATTCGAATTGTGTAAAGAT
BRWD1_BD1_e31_121.1	BD1	CGAATTGTGTAAAGATCGGT
BRWD1_BD1_e31_121.3	BD1	CTACTACAGTACAGTACTTC
BRWD1_BD1_e32_126.0	BD1	GAGGCTGTCTGCGTTAGTTT
BRWD1_BD1_e32_126.1	BD1	GATCTTGCAATTACACTCTC
BRWD1_BD1_e32_126.2	BD1	CTCAGGTTCGTTAAATGTTC
BRWD3_BD_e30_95.10	BD1	CCGTTCACATTCTTCGTCTC
BRWD3_BD_e30_95.8	BD1	AGAATGTGAACGGGTTATTC
BRWD3_BD_e30_95.9	BD1	GAATGTGAACGGGTTATTCA
BRWD3_BD_e31_121.1	BD1	CAACTGACCTCAATACCATC
BRWD3_BD_e31_121.3	BD1	ATTTTCAAGTCTCCGCCTGA
BRWD3_BD_e31_121.4	BD1	GTCTCCGCCTGATGGTATTG
BRWD3_BD_e32_126.2	BD1	GCTATATTGAACATAATGCC
BRWD3_BD_e32_126.3	BD1	GATGTCTTACTTCGATTTAT
BRWD3_BD_e32_126.5	BD1	GCTTTAACTATAGGACTGTC
PBRM1_BD1_e3_98.0	BD1	TAATACCATCCGAGACTATA
PBRM1_BD1_e3_98.1	BD1	CCGAGACTATAAGGATGAAC
PBRM1_BD1_e3_98.6	BD1	TTCATCCTTATAGTCTCGGA
PBRM1_BD1_e4_148.0	BD1	TCAACCAGACTATTATGAAG
PBRM1_BD1_e4_148.5	BD1	TGGATTTTCATCAAGTCAAT
PBRM1_BD1_e4_148.6	BD1	GAAACCACTTCATAATAGTC
PBRM1_BD1_e5_86.0	BD1	ATAAAGCCGCTTGCAAACTC
PBRM1_BD1_e5_86.3	BD1	CAAACTCATTTCTTGTTCGA
PBRM1_BD1_e5_86.5	BD1	TTGCAAGCGGCTTTATATTC
PhIP_BD1_e30_86.1	BD1	AGAATGGGGTACCAATCCCA
PhIP_BD1_e30_86.7	BD1	GTACCCCATTCTCCATCAAG
PhIP_BD1_e31_121.0	BD1	CTCAGCATTTGTGGCCCCCG
PhIP_BD1_e31_121.12	BD1	ATAGGCTTGCAGATCCACGG
PhIP_BD1_e31_121.5	BD1	TTAATTGTACTTAGATCCGT
PhIP_BD1_e32_126.0	BD1	GCGGGTTTCTTCCCTAATGT
PhIP_BD1_e32_126.4	BD1	GATTTCACAATAGGGCTTCC
PhIP_BD1_e32_126.5	BD1	TATATCGAACTTCCCACATT
TAF1_BD1_e28_178.10	BD1	GGCGTTTACGCACGTTTTCG
TAF1_BD1_e28_178.11	BD1	CGTTTTCGCGGAGTGTTTGT
BRD2_BD2_e6_145.6	BD2	TGGGGTGCTTAATGATGTCA
BRD2_BD2_e6_145.7	BD2	TGATGTCATGGTAGTCATGC
BRD2_BD2_e7_129.0	BD2	AGATGGAGAACCGTGATTAC
BRD2_BD2_e7_129.6	BD2	ATTGCCACAACATCGTGATC
BRD2_BD2_e7_129.7	BD2	TTGCCACAACATCGTGATCT
BRD3_BD2_e6_145.5	BD2	CGACATCATCAAGCACCCGA
BRD3_BD2_e7_129.0	BD2	CCGAGAGTACCCAGACGCAC
BRD3_BD2_e7_129.3	BD2	ATACAATCCCCCAGACCACG
BRD3_BD2_e7_129.8	BD2	ATGGCCACAACCTCGTGGTC
BRD4_BD2_e6_148.11	BD2	TGATGTCACAGTAGTCGTGT
BRD4_BD2_e7_130.0	BD2	CCGTGAGTACCGTGATGCTC
BRD4_BD2_e7_130.13	BD2	CCTGAGCATCACGGTACTCA
BRD4_BD2_e7_130.14	BD2	CTGAGCATCACGGTACTCAC
BRDT_BD2_e6_150.1	BD2	TCCTGTTGACGTTAATGCTT
BRDT_BD2_e6_150.6	BD2	TGACAACGTCATAGTAGTTA
BRDT_BD2_e6_150.7	BD2	CCCAAAGCATTAACGTCAAC
BRDT_BD2_e7_129.2	BD2	AGATCACGAAGTTGTGACAA
BRDT_BD2_e7_129.3	BD2	ATTGTCACAACTTCGTGATC
BRDT_BD2_e7_129.4	BD2	GTCACAACTTCGTGATCTGG
BRWD1_BD2_e35_98.1	BD2	ATTTAGACAACCTGTTGATT
BRWD1_BD2_e35_98.2	BD2	GGATATTCAACCAAATCAAC
BRWD1_BD2_e35_98.3	BD2	AAATCAACAGGTTGTCTAAA
BRWD1_BD2_e36_153.0	BD2	AGATATTATAGATACCCCAA
BRWD1_BD2_e36_153.1	BD2	ATAGATACCCCAATGGATTT
BRWD1_BD2_e36_153.5	BD2	GTAAGGGAAACTCTAGATGC
BRWD3_BD2_e35_105.1	BD2	CATTTATGAACGTGAAGACT
BRWD3_BD2_e35_105.4	BD2	AGATCAGCTGGCTGTCGAAA
BRWD3_BD2_e35_105.5	BD2	AGTCTTCACGTTCATAAATG
BRWD3_BD2_e36_75.0	BD2	GATGAATCTTGTTGTCTTTC
BRWD3_BD2_e37_153.0	BD2	AGATGTTATAGATACTCCTG
BRWD3_BD2_e37_153.10	BD2	TTCACAGTGCTGAAGTCCAC
BRWD3_BD2_e37_153.4	BD2	AGGAAACTATGGTAGTCCTC
BRWD3_BD2_e38_95.0	BD2	CAGCAATCCAGAGTCAGAAG
PBRM1_BD2_e6_117.1	BD2	GTTGTAGCTACAAATCCATC
PBRM1_BD2_e6_117.2	BD2	TCGCTAATGAGACGTCCTGA
PBRM1_BD2_e6_117.5	BD2	AGGATCTCCTTCAAGTAAGC
PBRM1_BD2_e7_69.1	BD2	ATCTCAAGACCATTGCCCAG
PBRM1_BD2_e7_69.2	BD2	GCAATGGTCTTGAGATCTAT
PBRM1_BD2_e8_99.1	BD2	GCCAAAACTTATAATGAGCC
PBRM1_BD2_e8_99.2	BD2	GCCAGGCTCATTATAAGTTT
PBRM1_BD2_e8_99.4	BD2	TGCGAGGAGATCTATATCTT
PhIP_BD2_e35_80.0	BD2	TTCAGAGCCTTTCCGTCAGC
PhIP_BD2_e35_80.2	BD2	CAAGGAGATCTACCGGCTGA
PhIP_BD2_e35_80.3	BD2	AGATCTACCGGCTGACGGAA
PhIP_BD2_e36_153.0	BD2	AGACATCATTGACACTCCAA
PhIP_BD2_e36_153.1	BD2	TACCGTTAGAGAAACTTTAG
PhIP_BD2_e36_153.9	BD2	CTAACGGTAGCAAAATCCAT
PhIP_BD2_e37_80.0	BD2	GTTCTTCAAAGAAAGCAGAC
TAF1_BD2_e31_93.0	BD2	CAAAGTGATTGTCAATCCAA
TAF1_BD2_e32_85.3	BD2	GGATGATGTAAACCTTATTC
TAF1_BD2_e33_68.0	BD2	TCAGTATACTAAGACTGCCC
TAF1_BD2_e33_68.1	BD2	AACAGACGTTCACAATCTCC
PBRM1_BD3_e12_158.2	BD3	AGGAGTTGTCGGAATAACCA
PBRM1_BD3_e12_158.3	BD3	GGAGTTGTCGGAATAACCAA
PBRM1_BD3_e13_140.1	BD3	TTTTAGAACTCGCTTGTAGA
PBRM1_BD3_e13_140.2	BD3	TCGCTTGTAGATGGCTGAAT
PBRM1_BD3_e13_140.4	BD3	ATTGGGCACATTATAGCGTT
PBRM1_BD4_e15_277.0	BD4	GTTCTTGAAGCTCGAGAGCC
PBRM1_BD4_e15_277.10	BD4	AGCTGATGTTCCGGAATGCC
PBRM1_BD4_e15_277.14	BD4	GCCCTCCTCATTATAGTGCC
PBRM1_BD5_e17_310.11	BD5	CTCCGGCTCATTGTATGTAC
PBRM1_BD5_e17_310.16	BD5	TTAATAGTCAGATAGTAGTC
PBRM1_BD5_e17_310.9	BD5	TGCCTGTACATACAATGAGC
PBRM1_BD6_e17_246.5	BD6	TTGAAAATAATCGCTACCGT
PBRM1_BD6_e17_246.7	BD6	AAGTATTGGAACGAGCAAGA
PBRM1_BD6_e17_246.8	BD6	CTTGAAATAAATCAAGCCGA
HDAC1_e2_113.6	HDAC	TGAGTCATGCGGATTCGGTG
HDAC1_e3_118.4	HDAC	CGACATGTTATCTGGACGGA
HDAC1_e4_75.0	HDAC	GAGGACTGTCCAGTATTCGA
HDAC1_e5_139.9	HDAC	TTACGTCAATGATATCGTCT
HDAC1_e6_142.2	HDAC	TATTCACCATGGTGACGGCG
HDAC1_e7_93.0	HDAC	GTTAACTACCCGCTCCGAGA
HDAC1_e8_109.7	HDAC	TCCCTATCTGGGGATCGGTT
HDAC1_e9_140.6	HDAC	TTCGTAACGTTGCCCGGTGC
HDAC10_e10_90.12	HDAC	GTGGGCGAAGCACTCTGGCG
HDAC10_e11_107.3	HDAC	ATGACAGTACAGACGCTGCT
HDAC10_e5_105.11	HDAC	ACCCGTTGGCAGCCGCCCTC
HDAC10_e6_69.8	HDAC	GCACATCCCAGTCCACGACG
HDAC10_e7_127.17	HDAC	CCCATGCTCATAGCGGTGCC
HDAC10_e8_66.0	HDAC	GATGGGAAACGCTGACTACG
HDAC10_e9_60.4	HDAC	AGGATTTGACTCAGCCATCG
HDAC11_e3_101.12	HDAC	GCCTCGTGTGCACCACCAGC
HDAC11_e4_117.8	HDAC	TCCTCCTGTCTGGGTCCGAA
HDAC11_e5_43.3	HDAC	GCGAGGCTGGGCCATCAACG
HDAC11_e6_77.6	HDAC	GGCGAGCGTGATGTCCGCAT
HDAC11_e7_63.4	HDAC	AAGATCAATGATGGTAGCCC
HDAC11_e8_97.1	HDAC	CGACAAGCGTGTGTACATCA
HDAC11_e9_118.3	HDAC	TCCGGATGGTCCGTGGCCGC
HDAC2_e5_139.3	HDAC	GATATGGCTGTTAATTGGGC
HDAC2_e6_140.2	HDAC	TACAACAGATCGTGTAATGA
HDAC2_e7_93.1	HDAC	GGTATAGATGATGAGTCATA
HDAC2_e8_109.3	HDAC	CTCATTATCTGGTGATAGAC
HDAC2_e9_140.4	HDAC	TCCGTAATGTTGCTCGATGT
HDAC3_e10_65.1	HDAC	TCTCTGGGCTGTGATCGATT
HDAC3_e11_90.1	HDAC	AATATCCCTCTACTCGTGCT
HDAC3_e6_56.1	HDAC	CGACATTGTGATTGGCATCC
HDAC3_e7_134.16	HDAC	TGTCAATGTAGAGCACCCGA
HDAC3_e8_81.4	HDAC	GGTCATCAATGCCATCCCGC
HDAC3_e9_74.6	HDAC	CTACCTGGTTGATAACCGGC
HDAC4_e19_56.3	HDAC	TGGGCGTGCTCTCCTCCGCA
HDAC4_e20_88.1	HDAC	CTACTTCAACTCCGTGGCCG
HDAC4_e21_120.2	HDAC	CCCTCCACCGCTACGACGAT
HDAC4_e22_98.4	HDAC	CATGGCTTTCACCGGCGGCC
HDAC4_e23_119.4	HDAC	GTCATCAGGCTTCGATGCCG
HDAC5_e20_56.2	HDAC	TGGCTGTGGATTCCTCGGCG
HDAC5_e21_88.3	HDAC	CGTGGGCAAGGTCCTCATCG
HDAC5_e22_120.11	HDAC	GGTCATTGTAGAACGCCTGC
HDAC5_e23_97.7	HDAC	GGACCCCCCCATTGGAGACG
HDAC5_e24_119.10	HDAC	CATCAAACCCGGCGGAGACT
HDAC5_e25_134.18	HDAC	CACAGATGGCGGTCAAGTCA
HDAC6_a1_e10_69.4	HDAC	GCACATCCCAATCTACGATA
HDAC6_a1_e11_127.22	HDAC	ACCTACCCTGCTCGTAGCGG
HDAC6_a1_e12_66.0	HDAC	CGACTGGCAGCAGGACGTGC
HDAC6_a1_e13_60.3	HDAC	CTGGATTTGATGCCCTGCAA
HDAC6_a1_e14_90.1	HDAC	AGATGGCCGCCACTCCGGCA
HDAC6_a1_e8_98.7	HDAC	AGGCTGGTGGATGCGGTCCT
HDAC6_a1_e9_105.4	HDAC	CTCAACAGAAACACCGCATC
HDAC6_a2_e20_134.7	HDAC	GGGCATGCCCACTGATAGTC
HDAC6_a2_e21_69.4	HDAC	GCTGAGTTCCATTACCGTGG
HDAC6_a2_e22_193.13	HDAC	CACAGGCTTCACCGTCAACG
HDAC6_a2_e23_150.7	HDAC	GCTGCACGGGGGGATCCGCT
HDAC6_a2_e24_175.10	HDAC	AGCTGCGCCAGTATCTGCGA
HDAC7_e14_134.17	HDAC	TGGATGCGGCCGGCGTGCTC
HDAC7_e15_121.13	HDAC	TGAGCGGGTTGGTGCCGTAG
HDAC7_e16_50.6	HDAC	TCACAAACATCCGCTGTGCC
HDAC7_e17_108.0	HDAC	ATTCCTCCAATGCAGCCCGC
HDAC7_e18_56.0	HDAC	TTCGCTGTGGTGCGGCCCCC
HDAC7_e19_88.1	HDAC	ACTCAGTGGCCATCGCCTGC
HDAC7_e20_120.12	HDAC	GCCGTCGTCATGGCGATGCA
HDAC7_e21_98.10	HDAC	AGGTCTGGACCCCCCCATGG
HDAC7_e22_119.18	HDAC	TGGAGAGAACTCTCGGGCGA
HDAC8_e3_131.7	HDAC	CATCCGGACTCCATAGAATA
HDAC8_e4_142.12	HDAC	CTTTGCACATTCCGTCAATC
HDAC8_e5_113.2	HDAC	TGGGAATATTACGATTGCGA
HDAC8_e6_78.4	HDAC	CAGGGACACGGTCATGACTT
HDAC8_e7_109.1	HDAC	GACGTGTCTGATGTTGGCCT
HDAC8_e8_173.14	HDAC	GTGTTGCCAACTGCCATTGA
HDAC9_e17_56.1	HDAC	CTGTGGATTCTTCAGCGTGA
HDAC9_e19_120.1	HDAC	TCACTCCATCGCTATGATGA
HDAC9_e19_120.7	HDAC	AGTTCCCTTCATCATAGCGA
HDAC9_e20_98.7	HDAC	AAGGTACTCAACATCTCCCA
HDAC9_e21_119.13	HDAC	GCAGATACTAAGACCATGTC
HDAC9_e22_134.4	HDAC	CGTGTGGTGTTGGCTCTAGA
HIF1AN_e2_251.15	hydroxylase	TGGACCTCGGCTTAAAGTTC
HIF1AN_e2_251.26	hydroxylase	TTTGTGTCGGTCAGCACCAC
HIF1AN_e2_251.6	hydroxylase	ACTTTAAGCCGAGGTCCAAC
HIF1AN_e3_149.1	hydroxylase	CAAACGCTCAATGACACTGT
HIF1AN_e4_146.7	hydroxylase	TAGAGGCACTCGAACTGATC
HIF1AN_e4_146.8	hydroxylase	AGGCACTCGAACTGATCCGG
HIF1AN_e4_146.9	hydroxylase	GGCACTCGAACTGATCCGGA
HR_e17_165.23	hydroxylase	AGGCACCAGCACGGCCTCTC
HR_e17_165.25	hydroxylase	GCACCAGCACGGCCTCTCCG
HR_e17_165.26	hydroxylase	CACCAGCACGGCCTCTCCGG
HR_e18_129.18	hydroxylase	TGACGCTGACTGTGCTCACC
HR_e18_129.2	hydroxylase	GCATAAAGCAGGTGGCAGTC
HR_e18_129.3	hydroxylase	CATAAAGCAGGTGGCAGTCA
HSPBAP1_e3_182.1	hydroxylase	TGTGACCAGTCTAGTATTTC
HSPBAP1_e3_182.7	hydroxylase	ATGGTCCAGAAATACTAGAC
HSPBAP1_e3_182.8	hydroxylase	ACTAGACTGGTCACAGTTCC
HSPBAP1_e4_137.11	hydroxylase	GGACTCCTATGGTTGTAACT
HSPBAP1_e4_137.15	hydroxylase	ACCATAGGAGTCCAGATGAC
HSPBAP1_e4_137.7	hydroxylase	TACATTGTGGATTGGCTCCT
HSPBAP1_e5_172.2	hydroxylase	CATGCGGTTACACTGAGCCC
HSPBAP1_e5_172.4	hydroxylase	CTTTGAGCTTTCCGGAACTG
HSPBAP1_e5_172.8	hydroxylase	TCTTCATAAGGGATTCTAGT
JARID2_e12_115.1	hydroxylase	TCCCTGGCTAAATATTGGCA
JARID2_e12_115.8	hydroxylase	GACCATGCCAATATTTAGCC
JARID2_e13_106.4	hydroxylase	CTGCAAGCCAATGGCACCCC
JARID2_e13_106.5	hydroxylase	TGCAAGCCAATGGCACCCCA
JARID2_e14_158.16	hydroxylase	CCGGGAAGCAGACGACAAAC
JARID2_e14_158.20	hydroxylase	CTCTTTGCACAGCACCTCCG
JMJD1C_e21_131.3	hydroxylase	TTTTTTGTACGTCCTGATCT
JMJD1C_e21_131.4	hydroxylase	TACGTCCTGATCTAGGACCC
JMJD1C_e21_131.6	hydroxylase	TCAGGACGTACAAAAAATCC
JMJD1C_e22_86.0	hydroxylase	GCTGCTAAAGATCATGATAT
JMJD1C_e22_86.1	hydroxylase	GTAAATATACTAGTTTATGT
JMJD1C_e22_86.2	hydroxylase	CAACATCAGAAACTTCAATA
JMJD4_E1_139.0	hydroxylase	GTTTTCCAGCGCCTTCACGC
JMJD4_E1_139.14	hydroxylase	CCGTAGCAGGTGGTCGAAGT
JMJD4_E2_166.20	hydroxylase	TGGGGTTCGAGTTGTATTCC
JMJD4_E3_126.0	hydroxylase	CTGTGTACTTCTCGTCCGAC
JMJD4_E3_126.7	hydroxylase	ACTACCGCTTTGTCTACGCG
JMJD4_E4_268.37	hydroxylase	GCTGGGGAGGTCACGTCGTA
JMJD4_E4_268.42	hydroxylase	GTTGCCGTGGCGGTCCCGCA
JMJD6_e3_280.11	hydroxylase	ATCAAAGTGACCCGAGACGA
JMJD6_e3_280.3	hydroxylase	TGGGATTCACATCGACCCTC
JMJD6_e3_280.45	hydroxylase	TGAATCCCAGTTCCGGAGCG
JMJD6_e4_52.0	hydroxylase	CGATAGTAGTGTCGAGATTG
JMJD7_e2_95.10	hydroxylase	GCGGATAATGCACGGCCTGT
JMJD7_e3_254.41	hydroxylase	ACGGCATCCGCGTAACCATC
JMJD7_e4_57.0	hydroxylase	TGCCCGATGCTGTGAACTTC
JMJD7_e5_96.4	hydroxylase	GGGATGAAGGGCCGGTCGCT
JMJD7_e6_77.10	hydroxylase	TCAGTTAGCTGGTAGGTTGC
JMJD8_E3_49.6	hydroxylase	CAGGATGACGGGCCTGACGA
JMJD8_E4_97.12	hydroxylase	GCAACCTGTCGCGGGAGCAC
JMJD8_E5_69.9	hydroxylase	CTGCTCCACATACTCCTGGA
JMJD8_E6_120.1	hydroxylase	GGACAACAACTTCACCGAGT
JMJD8_E7_68.4	hydroxylase	GGGTACTCAGAAGTGATCTA
JMJD8_E9_30.0	hydroxylase	TGCTGTACTTCCCCGACCGC
KDM1A_e11_140.8	hydroxylase	GGGACACAGGCTTATTATTG
KDM1A_e13_135.3	hydroxylase	GAACTCGGCAGTAATATCTC
KDM1A_e14_112.1	hydroxylase	CAACTCTCTCCCTTAAGCAC
KDM1A_e15_133.6	hydroxylase	AGTGCGACAGGTTCGCTACA
KDM1A_e16_188.13	hydroxylase	GGTGGCACAAACTGAACGGC
KDM1A_e17_115.1	hydroxylase	GTGTTTTGATCGGGTGTTCT
KDM1A_e18_128.5	hydroxylase	TGTGATTGTTGGCCGATGCC
KDM1A_e19_147.2	hydroxylase	TCGTTGGCGTGCTGATCCCT
KDM1A_e8_82.0	hydroxylase	CGAGTTGCCACATTTCGCAA
KDM1A_e9_95.4	hydroxylase	GTCCGTTGGCTTCATAAAGT
KDM1B_e11_138.6	hydroxylase	TCTTTTAAAGGCGTCACAGT
KDM1B_e12_132.8	hydroxylase	TCAATTATCACCGAGTACCC
KDM1B_e13_75.2	hydroxylase	GTGCAGGTTACCACTACAGA
KDM1B_e14_117.3	hydroxylase	GCTATCAACAGCTTAGGCGC
KDM1B_e15_126.10	hydroxylase	GGCAAAAAGCCCTCGCTTGC
KDM1B_e16_123.4	hydroxylase	GGGAGGCTGTCGCATCCGTG
KDM1B_e17_153.11	hydroxylase	CAAGGAACCGTCTTTTTCGC
KDM2A_E10_56.0	hydroxylase	CCTACAGACACATTAGTGTT
KDM2A_E10_56.4	hydroxylase	CCAAACACTAATGTGTCTGT
KDM2A_E8_93.0	hydroxylase	TACTGTCTAATGAGTGTTCG
KDM2A_E8_93.6	hydroxylase	TTTGGTATCACATCCATCAA
KDM2A_E9_154.1	hydroxylase	ACCTGGAGCTGTACGAGAAT
KDM2A_E9_154.10	hydroxylase	TCAGCGCATTGAGCTCAAGC
KDM2B_e6_107.0	hydroxylase	TGGACTGGGTGGACAACATG
KDM2B_e6_107.3	hydroxylase	CATCTCTGCAATGGCGTTCG
KDM2B_e6_107.7	hydroxylase	TGTTGTCCACCCAGTCCACC
KDM2B_e7_94.10	hydroxylase	AAGTGCCTCCAAAGTCGATG
KDM2B_e7_94.3	hydroxylase	ACTTTGGAGGCACTTCCGTT
KDM3A_e21_131.0	hydroxylase	TTCCACTGCCCGAGTACACA
KDM3A_e21_131.1	hydroxylase	CCCGAGTACACAAGGCGAGA
KDM3A_e21_131.13	hydroxylase	CGCCTTGTGTACTCGGGCAG
KDM3A_e22_95.1	hydroxylase	ACTCCTGAAGATCGGAAATA
KDM3A_e22_95.4	hydroxylase	GCTAATGTCATGGTCTATGT
KDM3A_e22_95.5	hydroxylase	GTTCCATATTTCCGATCTTC
KDM3B_e19_131.11	hydroxylase	ATTGAGCCTGCCATCTCGTT
KDM3B_e19_131.2	hydroxylase	ACGAGATGGCAGGCTCAATC
KDM3B_e19_131.7	hydroxylase	CATAGGCGTTGTACATCTTG
KDM3B_e20_86.1	hydroxylase	GTCTGATGCTGTTAATGTGA
KDM4A_e5_95.0	hydroxylase	TGTGGAAGACATCCTTTGCT
KDM4A_e6_50.2	hydroxylase	ACCTGAGCATGGAAAGCGGT
KDM4A_e6_50.3	hydroxylase	TCCAACCGCTTTCCATGCTC
KDM4A_e7_104.4	hydroxylase	ATATTTCTTCAGCATTAACG
KDM4A_e7_104.5	hydroxylase	TCAGCATTAACGGGGAAATC
KDM4A_e8_95.6	hydroxylase	AACCATGGTTAAAGCCGGCA
KDM4A_e8_95.8	hydroxylase	AGCCGGCATGGTAACCATAA
KDM4B_e6_106.0	hydroxylase	TGTGGAAGACCACCTTCGCC
KDM4B_e6_106.11	hydroxylase	GTCCTCGGTGTGCCAGGCGA
KDM4B_e7_50.1	hydroxylase	ACCAGAGCACGGCAAGCGCC
KDM4B_e7_50.4	hydroxylase	TCCAGGCGCTTGCCGTGCTC
KDM4B_e8_104.11	hydroxylase	TGAGGGTCATCTTATGCCGC
KDM4B_e8_104.12	hydroxylase	GGTCATCTTATGCCGCAGGA
KDM4B_e8_104.5	hydroxylase	AGTACGGGATCCCCTTCAGC
KDM4B_e9_96.5	hydroxylase	ACCCGTGATTGAAGCCGGCG
KDM4B_e9_96.6	hydroxylase	GAAGCCGGCGTGGTAGCCGT
KDM4B_e9_96.7	hydroxylase	AAGCCGGCGTGGTAGCCGTA
KDM4C_e5_106.1	hydroxylase	TGCATGGCACACCGAAGACA
KDM4C_e5_106.7	hydroxylase	TTCGGTGTGCCATGCAAACG
KDM4C_e6_50.0	hydroxylase	TATGCTATACCTCCGGAGCA
KDM4C_e6_50.1	hydroxylase	TCAAGTCGTTTTCCATGCTC
KDM4C_e6_50.2	hydroxylase	AGTCGTTTTCCATGCTCCGG
KDM4C_e7_104.5	hydroxylase	GAAGAAATGCATCACACCCT
KDM4C_e7_104.6	hydroxylase	AAGAAATGCATCACACCCTT
KDM4C_e7_104.8	hydroxylase	CACACCCTTGGGAGCTGCTT
KDM4C_e8_96.1	hydroxylase	TTCCCATATGGCTACCATGC
KDM4C_e8_96.5	hydroxylase	AACCAGCATGGTAGCCATAT
KDM4D_e3_349.26	hydroxylase	TCCCTTCAATCGCATAACTC
KDM4D_e3_349.27	hydroxylase	CTTCAATCGCATAACTCAGG
KDM4D_e3_349.33	hydroxylase	CCATGGTTTCAACTGCGCAG
KDM4D_e3_349.39	hydroxylase	CTCCTGAGTTATGCGATTGA
KDM4D_e3_349.45	hydroxylase	GGCCACCTTGTGCCGCAGGA
KDM4D_e3_349.63	hydroxylase	CTCTGTATGCCAAGCAAACG
KDM5A_e11_79.1	hydroxylase	TTCTTTTTGCTGGCACATTG
KDM5A_e12_163.16	hydroxylase	GCTGGGATTCAAATAACTCG
KDM5A_e12_163.5	hydroxylase	CATGAACCCCAACGTGCTAA
KDM5A_e12_163.8	hydroxylase	CCATGCTCCATTAGCACGTT
KDM5A_e13_120.2	hydroxylase	CTATCACTCTGGATTTAACC
KDM5A_e13_120.7	hydroxylase	AATCCAGAGTGATAGGCACG
KDM5B_e11_86.2	hydroxylase	ATTCAATTAACTACTTGCAC
KDM5B_e11_86.5	hydroxylase	AGTTAATTGAATAGCTCCAG
KDM5B_e12_163.12	hydroxylase	GCTGATGGAGGAGATCCGGC
KDM5B_e12_163.13	hydroxylase	CTGATGGAGGAGATCCGGCT
KDM5B_e12_163.17	hydroxylase	ATACCCTGGGACTCCATACC
KDM5B_e13_120.0	hydroxylase	TACCGAACTAATCAGTGTGC
KDM5B_e13_120.1	hydroxylase	ACCGAACTAATCAGTGTGCT
KDM5B_e13_120.2	hydroxylase	CCGAACTAATCAGTGTGCTG
KDM5C_e11_95.9	hydroxylase	GACCATGCCCACGTAGAGCC
KDM5C_e12_163.1	hydroxylase	GTGAGCCGAAGACCTGGTAT
KDM5C_e12_163.15	hydroxylase	GGCTGGCTATCAAATAGTTC
KDM5C_e12_163.18	hydroxylase	AAGTGAGGGCACCCCATACC
KDM5C_e13_120.10	hydroxylase	AAGCCGCTGTGGTAAGCACG
KDM5C_e13_120.3	hydroxylase	CCAAGGCTACAACTTTGCCG
KDM5C_e13_120.6	hydroxylase	CCTCGGCAAAGTTGTAGCCT
KDM5D_e13_79.1	hydroxylase	AGCATTTTGTTGGCATATTG
KDM5D_e14_163.1	hydroxylase	CTGGTATGGTGTACCCTCCC
KDM5D_e14_163.18	hydroxylase	GGTACACCATACCAGGTCTT
KDM5D_e14_163.8	hydroxylase	GATTCATGAGAGTGACAAGC
KDM5D_e15_118.1	hydroxylase	TCCGCACAAACCAGTGTGCA
KDM5D_e15_118.5	hydroxylase	CTTCAGCAAAATTGTAGCCT
KDM5D_e15_118.7	hydroxylase	AAACCACTGTGGTAAGCACG
KDM6A_e25_115.7	hydroxylase	AGAACACCCCAGTAACCTTC
KDM6A_e25_115.8	hydroxylase	ACAAACCATTCACAGTCACC
KDM6A_e26_188.12	hydroxylase	GTTCATTGGGTTCAGGCTAT
KDM6A_e26_188.17	hydroxylase	CGCTGAATAAACCTATACAC
KDM6B_e18_115.4	hydroxylase	TCGCGGTGCACGAGCACTAC
KDM6B_e18_115.6	hydroxylase	GCGAACCACTCGCAGTCGCC
KDM6B_e18_115.7	hydroxylase	CGAACCACTCGCAGTCGCCT
KDM6B_e19_188.0	hydroxylase	GCACGGCGTGGACTACTTGA
KDM6B_e19_188.26	hydroxylase	CGCTGCACGAAGCGGTACAC
KDM6B_e19_188.5	hydroxylase	TACCGCTTCGTGCAGCGACC
KDM7A_e6_187.15	hydroxylase	TGGCCAATAATTTTCCACCC
KDM7A_e6_187.17	hydroxylase	GAAAGTTTTTTGGCTATATC
KDM7A_e6_187.7	hydroxylase	GATTTCCACATTGACTTCGG
KDM7A_e6_187.8	hydroxylase	ACTTCGGTGGAACTTCAGTC
KDM7A_e6_187.9	hydroxylase	CAGTCTGGTACCATGTCCTC
KDM8_e4_133.0	hydroxylase	GAGTATATCCAGGAGATCGC
KDM8_e4_133.7	hydroxylase	TGAACTCGTTGACCGTCATG
KDM8_e4_133.8	hydroxylase	GAACTCGTTGACCGTCATGA
KDM8_e5_45.0	hydroxylase	CAAAGAGCTGGTGCTGAGCA
KDM8_e5_45.1	hydroxylase	GCAAGGTACCCGACGTCCCT
KDM8_e6_150.10	hydroxylase	CAATGCCTGGTTTGGTCCCC
KDM8_e6_150.12	hydroxylase	AACCATCTCCCCACTACATC
KDM8_e6_150.27	hydroxylase	CGCCCAGGCTGCAGTAGTCG
KDM8_e7_159.0	hydroxylase	TGACGTGGAGAATCCCGACC
KDM8_e7_159.11	hydroxylase	AGTATTTCACCGGGATGAAC
KDM8_e7_159.7	hydroxylase	CTGGCATTACGTGCGGGCTC
MINA_e2_254.19	hydroxylase	GAACAGGGACCCATAGTATG
MINA_e3_120.4	hydroxylase	AATGTGTACATAACTCCCGC
MINA_e4_129.12	hydroxylase	CCACGCTGTACTCTCGTGCC
MINA_e5_104.4	hydroxylase	ATCAAGCGGACACTCCTGCG
MINA_e6_103.8	hydroxylase	AGTTACGGACCGGCATACCC
MINA_e7_172.5	hydroxylase	ACACTTGCAGACCGGCTGGA
NO66_e1_980.106	hydroxylase	AGTCACCCCAGGTATTGCGC
NO66_e1_980.131	hydroxylase	GGCCTCGATGTCGTCGTAGT
NO66_e1_980.160	hydroxylase	TCGTCCGTTGATGTAGCGAG
NO66_e1_980.162	hydroxylase	CGTTGCGCAGCATCGAATCC
NO66_e1_980.7	hydroxylase	GGATTCGATGCTGCGCAACG
PADI4_e10_108.0	hydroxylase	CCCACACAAAACGCTGCCCG
PADI4_e11_155.15	hydroxylase	CAGGGGCAAGGAATACCCGC
PADI4_e12_145.10	hydroxylase	AGCTCAGGAACTCGTCCACG
PADI4_e13_103.11	hydroxylase	CTTGATCCCTTCGAACAGCA
PADI4_e14_70.0	hydroxylase	GAGAGAACATAATTCATTTG
PADI4_e15_129.1	hydroxylase	GAACCGCGAGCTGCTGAAGC
PADI4_e8_104.8	hydroxylase	CACGCGTACACCTCCTGCGG
PADI4_e9_112.0	hydroxylase	CCTGAAGTCAGTGACTACTC
PHF2_e6_79.6	hydroxylase	AGGCGCCCCCAGAGTCGATG
PHF2_e7_163.12	hydroxylase	CAGACCGCCAGCGCTCATAC
PHF2_e7_163.13	hydroxylase	AGACCGCCAGCGCTCATACA
PHF2_e7_163.9	hydroxylase	ACTTGTAGCATTTGTCGACC
PHF2_e8_50.1	hydroxylase	ACTCACCCCTGTGGACTGCC
PHF2_e8_50.3	hydroxylase	GTGGACTGCCTGGCCTTCGC
PHF8_e7_187.10	hydroxylase	AGGCAGTACTTCTGTACATT
PHF8_e7_187.12	hydroxylase	GACAGCTTTCGAACAATCTT
PHF8_e7_187.13	hydroxylase	CAATCTTCGGTGTCTCCACA
PHF8_e7_187.2	hydroxylase	TGTCATGGGTCGAAAACTTG
PHF8_e7_187.8	hydroxylase	AGCTATCTCGCACACTCATG
SIRT1_e4_153.5	hydroxylase	TCAATATCAAACATCGCTTG
SIRT1_e4_153.6	hydroxylase	TCAAACATCGCTTGAGGATC
SIRT1_e5_148.2	hydroxylase	TACCCAGAACATAGACACGC
SIRT1_e5_148.3	hydroxylase	GAACATAGACACGCTGGAAC
SIRT1_e6_80.0	hydroxylase	GTTGACTGTGAAGCTGTACG
SIRT1_e7_187.11	hydroxylase	ATAGCAAGCGGTTCATCAGC
SIRT1_e7_187.14	hydroxylase	GCTGGGCACCTAGGACATCG
SIRT2_e10_60.1	hydroxylase	GCTCTGACAGTCTTCACACT
SIRT2_e11_56.0	hydroxylase	ATACAGGAGAAGAAACGCGC
SIRT2_e12_77.3	hydroxylase	GGTCATGGGTACCTCCTTGC
SIRT2_e13_52.4	hydroxylase	CCTTGTTGATGAGCAGGCGA
SIRT2_e14_70.3	hydroxylase	GGGATGATTATGGGCCTCGG
SIRT2_e6_107.11	hydroxylase	TAGGTTGTCATAGAGGCCGG
SIRT2_e7_57.7	hydroxylase	TCCTTGGCGAGGGCGAAGAA
SIRT2_e8_69.0	hydroxylase	CTACTTCATGCGCCTGCTGA
SIRT2_e9_130.10	hydroxylase	GGCACGAATACCCGCTAAGC
SIRT3_e3_210.0	hydroxylase	GTACGATCTCCCGTACCCCG
SIRT3_e3_210.28	hydroxylase	GGTACGGGAGATCGTACTGC
SIRT3_e4_101.10	hydroxylase	GGGTCTTTGGCAGACTGTGC
SIRT3_e5_162.21	hydroxylase	TTCACAACGCCGGTGCAGAC
SIRT3_e6_158.32	hydroxylase	CCGCACGGCCTCGGTCAAGC
SIRT4_e2_341.15	hydroxylase	CCCCAATCCGCCAGCGGTAC
SIRT4_e2_341.60	hydroxylase	GTCTGGTATCCCCGATTCGG
SIRT4_e3_210.14	hydroxylase	GTCCCAACCTGCGTTCAATG
SIRT4_e3_210.19	hydroxylase	TCCCCGAAGAAAACGACATC
SIRT4_e4_158.10	hydroxylase	GCCAAGTCATCCGACCGTGT
SIRT4_e4_158.9	hydroxylase	CGCCAAGTCATCCGACCGTG
SIRT5_e5_210.25	hydroxylase	GGGTGATGACCACGACTCGC
SIRT5_e5_210.7	hydroxylase	GTTCTACCACTACCGGCGGG
SIRT5_e6_88.0	hydroxylase	AAAACTCGATGTACCTCTTG
SIRT5_e7_54.0	hydroxylase	AAGTTTCTCAACTGGGATGC
SIRT5_e8_124.3	hydroxylase	CGACCTCACGTCGTGTGGTT
SIRT5_e9_116.7	hydroxylase	GAATCTGTTCGTAGCTGGGG
SIRT6_e3_183.25	hydroxylase	CGTGGGCCGCGCGCTCTCAA
SIRT6_e3_183.4	hydroxylase	ACACCACCTTTGAGAGCGCG
SIRT6_e4_60.2	hydroxylase	GCTCCACGGGAACATGTTTG
SIRT6_e4_60.3	hydroxylase	CTTCCACAAACATGTTCCCG
SIRT6_e5_96.0	hydroxylase	GTACGTCCGAGACACAGTCG
SIRT6_e5_96.1	hydroxylase	TACGTCCGAGACACAGTCGT
SIRT6_e6_81.6	hydroxylase	GGACCTGGCACTCGCCGATG
SIRT6_e6_81.7	hydroxylase	TGGCCTCATCGGCGAGTGCC
SIRT6_e7_124.0	hydroxylase	CGCCGACCTGTCCATCACGC
SIRT6_e7_124.20	hydroxylase	CAGCGATGTACCCAGCGTGA
SIRT7_e4_70.10	hydroxylase	CCATTAGGGCCCCGGTAGTC
SIRT7_e4_70.2	hydroxylase	GCGTCTATCCCAGACTACCG
SIRT7_e5_73.1	hydroxylase	GCAGACGGGTGATGCTCATG
SIRT7_e5_73.8	hydroxylase	TGGCTCGGCCTCGCTCAGGT
SIRT7_e6_99.10	hydroxylase	AGCTCGGAGATGGCCGTGCG
SIRT7_e6_99.9	hydroxylase	GTTCCCGTGGAGCTCGGAGA
SIRT7_e7_210.3	hydroxylase	TCCCAACAGGGAGTACGTGC
SIRT7_e7_210.4	hydroxylase	CGTGCGGGTGTTCGATGTGA
SIRT7_e8_81.4	hydroxylase	CGATGTAAAGCTTCGGCCGC
SIRT7_e8_81.6	hydroxylase	AAAGCTTCGGCCGCCGGCTA
TET1_e10_86.0	hydroxylase	TCGAGAAGATAACCGCTCTT
TET1_e10_86.1	hydroxylase	CGAGAAGATAACCGCTCTTT
TET1_e10_86.5	hydroxylase	GCGGTTATCTTCTCGAGTTA
TET1_e7_86.2	hydroxylase	GGATCAATTCTAAATCTTCT
TET1_e8_90.0	hydroxylase	TGAAGATAACTTACAGAGTT
TET1_e8_90.1	hydroxylase	GGAGCATACTGCTTATAAAT
TET1_e8_90.2	hydroxylase	AACTCTGTAAGTTATCTTCA
TET1_e9_138.1	hydroxylase	GTTGCCCGAGAATGTCGGCT
TET1_e9_138.17	hydroxylase	TGCTGCCAAGCCGACATTCT
TET1_e9_138.18	hydroxylase	GCTGCCAAGCCGACATTCTC
TET2_e10_86.0	hydroxylase	AGAGAAGACAATCGAGAATT
TET2_e10_86.1	hydroxylase	GAAGACAATCGAGAATTTGG
TET2_e10_86.3	hydroxylase	ACGTGAAGCTGCTCATCCTC
TET2_e7_86.0	hydroxylase	TCATGGAGCATGTACTACAA
TET2_e7_86.2	hydroxylase	CCAAGGAAGTTTAAGCTGCT
TET2_e7_86.3	hydroxylase	CAAGGAAGTTTAAGCTGCTT
TET2_e8_90.0	hydroxylase	GCAAAACCTGTCCACTCTTA
TET2_e8_90.2	hydroxylase	ATATGTTGGTGCCATAAGAG
TET2_e8_90.3	hydroxylase	TTGGTGCCATAAGAGTGGAC
TET2_e9_138.0	hydroxylase	CAGAGCACCAGAGTGCCGTC
TET2_e9_138.1	hydroxylase	AGAGCACCAGAGTGCCGTCT
TET2_e9_138.14	hydroxylase	TTCAGACCCAGACGGCACTC
TET3_e10_79.0	hydroxylase	CAAGGAAGACAATCGCTGCG
TET3_e10_79.1	hydroxylase	AAGGAAGACAATCGCTGCGT
TET3_e10_79.2	hydroxylase	CTGCGTGGGCAAGATTCCCG
TET3_e7_86.1	hydroxylase	TCAACGGCTGCAAGTATGCT
TET3_e7_86.3	hydroxylase	CTCGCAAGTTCCGCCTCGCA
TET3_e7_86.4	hydroxylase	TCGCAAGTTCCGCCTCGCAG
TET3_e8_90.2	hydroxylase	CGCTCCCCTGTACAAGCGAC
TET3_e8_90.5	hydroxylase	GAGGGGCCAGTCGCTTGTAC
TET3_e8_90.9	hydroxylase	GTACAGGGGAGCGACTTCGG
TET3_e9_138.0	hydroxylase	AATAGCGATTGACTGCCGTC
TET3_e9_138.1	hydroxylase	ATAGCGATTGACTGCCGTCT
TET3_e9_138.2	hydroxylase	TAGCGATTGACTGCCGTCTG
UTY_e25_115.1	hydroxylase	GTTAACATAAATATTGGTCC
UTY_e25_115.4	hydroxylase	TGTTGTACCTGAAGATTATT
UTY_e25_115.5	hydroxylase	GTTGTACCTGAAGATTATTG
UTY_e25_115.6	hydroxylase	AGAACACCCCAATAATCTTC
UTY_e25_115.7	hydroxylase	ACAAACCATTCACAATCTCC
neg01	neg_control	GTAGCGAACGTGTCCGGCGT
neg02	neg_control	GACCGGAACGATCTCGCGTA
neg03	neg_control	GGCAGTCGTTCGGTTGATAT
neg04	neg_control	GCTTGAGCACATACGCGAAT
neg05	neg_control	GTGGTAGAATAACGTATTAC
neg06	neg_control	GTCATACATGGATAAGGCTA
neg07	neg_control	GATACACGAAGCATCACTAG
neg08	neg_control	GAACGTTGGCACTACTTCAC
neg09	neg_control	GATCCATGTAATGCGTTCGA
neg10	neg_control	GTCGTGAAGTGCATTCGATC
neg11	neg_control	GTTCGACTCGCGTGACCGTA
neg12	neg_control	GAATCTACCGCAGCGGTTCG
neg13	neg_control	GAAGTGACGTCGATTCGATA
neg14	neg_control	GCGGTGTATGACAACCGCCG
neg15	neg_control	GTACCGCGCCTGAAGTTCGC
neg16	neg_control	GCAGCTCGTGTGTCGTACTC
neg17	neg_control	GCGCCTTAAGAGTACTCATC
neg18	neg_control	GAGTGTCGTCGTTGCTCCTA
neg19	neg_control	GCAGCTCGACCTCAAGCCGT
neg20	neg_control	GTATCCTGACCTACGCGCTG
neg21	neg_control	GTGTATCTCAGCACGCTAAC
neg22	neg_control	GTCGTCATACAACGGCAACG
neg23	neg_control	GTCGTGCGCTTCCGGCGGTA
neg24	neg_control	GCGGTCCTCAGTAAGCGCGT
neg25	neg_control	GCTCTGCTGCGGAAGGATTC
neg26	neg_control	GTCTTCCGCCGCTCAAGTTA
neg27	neg_control	GCATGGAGGAGCGTCGCAGA
neg28	neg_control	GTAGCGCGCGTAGGAGTGGC
neg29	neg_control	GATCACCTGCATTCGTACAC
neg30	neg_control	GCACACCTAGATATCGAATG
neg31	neg_control	GTTGATCAACGCGCTTCGCG
neg32	neg_control	GCGTCTCACTCACTCCATCG
neg33	neg_control	GCCGACCAACGTCAGCGGTA
neg34	neg_control	GGATACGGTGCGTCAATCTA
neg35	neg_control	GAATCCAGTGGCGGCGACAA
neg36	neg_control	GCACTGTCAGTGCAACGATA
neg37	neg_control	GCGATCCTCAAGTATGCTCA
neg38	neg_control	GCTAATATCGACACGGCCGC
neg39	neg_control	GGAGATGCATCGAAGTCGAT
neg40	neg_control	GGATGCACTCCATCTCGTCT
neg41	neg_control	GTGCCGAGTAATAACGCGAG
neg42	neg_control	GAGATTCCGATGTAACGTAC
neg43	neg_control	GTCGTCACGAGCAGGATTGC
neg44	neg_control	GCGTTAGTCACTTAGCTCGA
neg45	neg_control	GTTCACACGGTGTCGGATAG
neg46	neg_control	GGATAGGTGACCTTAGTACG
neg47	neg_control	GTATGAGTCAAGCTAATGCG
neg48	neg_control	GCAACTATTGGAATACGTGA
neg49	neg_control	GTTACCTTCGCTCGTCTATA
neg50	neg_control	GTACCGAGCACCACAGGCCG
Rosa26	neg_control	GAAGATGGGCGGGAGTCTTC
PCNA_e2.1	positive _control	GGACTCGTCCCACGTCTCTT
PCNA_e2.2	positive _control	CTACCGCTGCGACCGCAACC
PCNA_e3.1	positive _control	GCCGGCGCATTTTAGTATTT
PCNA_e3.2	positive _control	CGAAGATAACGCGGATACCT
POLR2A_e10.1	positive _control	GTACAATGCAGACTTTGACG
POLR2A_e10.2	positive _control	TGGGGGGTGACAATCATGCG
POLR2A_e2.1	positive _control	AAGCGAATGTCTGTGACGGA
POLR2A_e2.2	positive _control	CAGGGGGTGATTGAGCGGAC
POLR2A_e27.1	positive _control	AGAGATTCCACCCATGGGAC
POLR2A_e27.2	positive _control	CAACCCCTGCCTATGGCGCC
POLR2A_e28.1	positive _control	GCTGGCATCTGACGCAGCAC
POLR2A_e28.2	positive _control	GTAACCTGGGCTGAAGCCGC
POLR2D_e2.1	positive _control	TGAGAGTGCAGAGGACGAAC
POLR2D_e3.1	positive _control	TGGGCAAAGGTTGGCCAAAC
RPA3_e1.1	positive _control	CCGGCGTTGATGCGCGACCT
RPA3_e1.2	positive _control	GCCGGCGTTGATGCGCGACC
RPA3_e1.3	positive _control	GATGAATTGAGCTAGCATGC
RPA3_e2.1	positive _control	AAATGGAACCATCGAGTTGA
RPL23A_e2.1	positive _control	TGCGGATCTTCTTCTTTTTG
RPL23A_e2.2	positive _control	GTCGCAGTGTCTTCGGCCGC
RPL23A_e3.1	positive _control	GAAGCTGTATGACATTGATG
RPL9_e3.1	positive _control	GGACGCACAGTTATCGTGAA
RPL9_e3.2	positive _control	AATGTAGAACTCAGCCTTCT
RPL9_e4.1	positive _control	CTCCGGGTTGACAAATGGTG
RPL9_e4.2	positive _control	GAAAGGAACTGGCTACCGTT
CDK1_e3.1	positive_control	GGGTTCCTAGTACTGCAATT
CDK1_e4.1	positive_control	AATCCATGTACTGACCAGGA
CDK1_e5.1	positive_control	ACACAATCCCCTGTAGGATT
CDK1_e6.1	positive_control	ACTCAACTCCAGTTGACATT
CDK1_e7.1	positive_control	ACATGGGATGCTAGGCTTCC
CDK9_e2.1	positive_control	CTGGCCGGTCTTGCGGTGCC
CDK9_e3.1	positive_control	GATCTCCCGCAAGGCTGTAA
CDK9_e4.1	positive_control	TTCCCCCTATAACCGCTGCA
CDK9_e4.2	positive_control	GCTCGCAGAAGTCGAACACC
CDK9_e5.1	positive_control	ATGTGCTTATCACTCGTGAT
CDK9_e5.2	positive_control	CAACCGCTACACCAACCGTG
CARM1_e5_111.13	RMT	CTTGGGCGGCAAAAAACGAC
CARM1_e5_111.6	RMT	AGCACGGAAAATCTACGCGG
CARM1_e5_111.7	RMT	ACGGAAAATCTACGCGGTGG
CARM1_e6_178.1	RMT	CAACCTGACGGACCGCATCG
CARM1_e6_178.13	RMT	GCTCTTCAACGAGCGCATGC
CARM1_e6_178.25	RMT	TGACCACGATGCGGTCCGTC
PRMT1_e4_73.0	RMT	CTGGACGTCGGCTCGGGCAC
PRMT1_e4_73.6	RMT	GCCGGGGCCCGCAAGGTCAT
PRMT1_e4_73.7	RMT	GACCTTGCGGGCCCCGGCCT
PRMT1_e6_143.13	RMT	TGCTCTATGCCCGGGACAAG
PRMT1_e6_143.14	RMT	CTTGTCCCGGGCATAGAGCA
PRMT2_e6_162.10	RMT	CCAGGATGACTTTATCCGTC
PRMT2_e6_162.11	RMT	CAGGATGACTTTATCCGTCA
PRMT2_e6_162.8	RMT	TCTTCTGTGCACACTATGCG
PRMT2_e7_165.10	RMT	GGATGTGGTGCTGCCCGAGA
PRMT2_e7_165.12	RMT	GCCCGAGAAGGTGGACGTGC
PRMT2_e7_165.21	RMT	TGTCAGCAAAGCCGTTCTGC
PRMT3_e10_100.0	RMT	GATACTATTACACTAATTAA
PRMT3_e10_100.1	RMT	TAGATGTTATCATATCTGAG
PRMT3_e10_100.2	RMT	ATAACATCTACTTTTTCTAC
PRMT3_e9_122.3	RMT	CTATGTTTGCTGCTAAAGCT
PRMT3_e9_122.5	RMT	TGCTAAAGCTGGGGCGAAGA
PRMT3_e9_122.6	RMT	GCTGGGGCGAAGAAGGTTCT
PRMT5_e11_123.12	RMT	CAGCATACAGCTTTATCCGC
PRMT5_e11_123.13	RMT	ATACAGCTTTATCCGCCGGT
PRMT5_e11_123.14	RMT	TATCCGCCGGTCGGCCTGCT
PRMT5_e12_106.10	RMT	CTGATGAGACTACGGTCACT
PRMT5_e12_106.3	RMT	CCGTAGTCTCATCAGACATG
PRMT5_e12_106.4	RMT	CGTAGTCTCATCAGACATGA
PRMT6_e1_281.34	RMT	TCAGCCACTTGGTTCGCGCG
PRMT6_e1_281.50	RMT	CTCTACCGCGTACACGCGCC
PRMT6_e1_281.6	RMT	CCGGCGCGTGTACGCGGTAG
PRMT7_e5_73.0	RMT	CACGGGACTCTTGTCAATGA
PRMT7_e5_73.1	RMT	GGGACTCTTGTCAATGATGG
PRMT7_e5_73.2	RMT	TCAATGATGGCGGTCACAGC
PRMT7_e6_79.2	RMT	TGGCTTTAGTGATAAGATTA
PRMT7_e6_79.3	RMT	TTCACAGCAGCATCAGCCAT
PRMT8_e3_68.3	RMT	TCCATGTTCGCTGCCAAGGC
PRMT8_e3_68.8	RMT	CCCTGCCTTGGCAGCGAACA
PRMT8_e4_64.0	RMT	CTACTCAGAGAAGATCATTA
PRMT8_e4_64.1	RMT	GATCATTAAGGCCAACCACT
PRMT8_e4_64.2	RMT	CTCTGAGTAGTCAGAAATAC
PRMT8_e5_143.10	RMT	TCAACACGGTGATCTTTGCC
PRMT8_e5_143.11	RMT	CAACACGGTGATCTTTGCCA
PRMT8_e5_143.13	RMT	AAAGATCACCGTGTTGAGCA
PRMT9_e4_168.0	RMT	TGAACTTGCCTGTGATGTCG
PRMT9_e4_168.4	RMT	GTTTGCTGCCACGACATCAC
PRMT9_e4_168.5	RMT	ATCACAGGCAAGTTCATACA
PRMT9_e4_168.6	RMT	GGCAAGTTCATACATGGTCT
PRMT9_e4_168.7	RMT	CATGGTCTTGGATAACTCAC
ASH1L_e11_118.0	SET	TCTAGAACGATTTCGAGCTG
ASH1L_e11_118.11	SET	AGGGGAGGTCGTCAGTGAAC
ASH1L_e12_147.13	SET	CAATCACCATCCCACTATCC
ASH1L_e12_147.5	SET	GTGATTGACAGTTACCGCAT
ASH1L_e13_109.0	SET	GTTAATGGAGTATACCGGAT
ASH1L_e13_109.1	SET	GCTCTTAAAGACATGCCAGC
DOT1L_e6_95.2	SET	CGTCGAGAAAGCAGACATCC
DOT1L_e6_95.3	SET	AGACATCCCGGCCAAGTATG
DOT1L_e6_95.7	SET	CAGCAACCTGGAGCACGACC
DOT1L_e7_63.0	SET	TGGACCGCGAGTTCAGGAAG
DOT1L_e7_63.3	SET	TCATCCACTTCCTGAACTCG
DOT1L_e7_63.4	SET	CTTCCTGAACTCGCGGTCCA
DOT1L_e8_56.0	SET	GCGATTTCCTCTCAGAAGAG
DOT1L_e8_56.1	SET	ATTTCCTCTCAGAAGAGTGG
DOT1L_e8_56.3	SET	GCTCCCTCCACTCTTCTGAG
DOT1L_e9_80.5	SET	GGAGCGGTTTGCAAACATGA
DOT1L_e9_80.7	SET	TTCAGCTGGTGATCCACCTC
DOT1L_e9_80.8	SET	GTGATCCACCTCAGGACCAA
EHMT1_e24_87.1	SET	GCTGCAGCTCTACCGGACGC
EHMT1_e24_87.2	SET	GCTCTACCGGACGCGGGACA
EHMT1_e24_87.3	SET	CTCTACCGGACGCGGGACAT
EHMT1_e25_79.0	SET	CTCAGAAGCCGACGTTCGAG
EHMT1_e25_79.1	SET	AGAATCTTCCTCTCGAACGT
EHMT1_e26_176.0	SET	AGGTTTACTGCATCGACGCG
EHMT1_e26_176.1	SET	TGCATCGACGCGCGGTTCTA
EHMT1_e26_176.2	SET	GCATCGACGCGCGGTTCTAC
EHMT2_e23_87.1	SET	CTCTACCGAACAGCCAAGAT
EHMT2_e23_87.10	SET	TCGCAGATGAAGGTCCCCTG
EHMT2_e23_87.11	SET	CGCAGATGAAGGTCCCCTGT
EHMT2_e24_79.0	SET	GGAGCTGATCTCTGATGCTG
EHMT2_e25_176.13	SET	AGGCGATGCGTGGAAATCGC
EHMT2_e25_176.4	SET	AGTTCCCGAGACATCCGGAC
EHMT2_e25_176.5	SET	GTTCCCGAGACATCCGGACT
EZH1_e17_96.2	SET	CCCCCTCTGATGTGGCCGGA
EZH1_e17_96.3	SET	CCCCTCTGATGTGGCCGGAT
EZH1_e17_96.5	SET	CGGATGGGGCACCTTCATAA
EZH1_e18_82.0	SET	CAGGATGAGGCTGATCGACG
EZH1_e18_82.1	SET	TGAGGCTGATCGACGCGGAA
EZH1_e19_81.0	SET	ATTTTGTAGTGGATGCTACT
EZH1_e19_81.1	SET	GTAGTGGATGCTACTCGGAA
EZH1_e20_85.1	SET	GTGAATGGAGACCATCGGAT
EZH1_e20_85.2	SET	TGAATGGAGACCATCGGATT
EZH1_e20_85.7	SET	TGGCAAAGATCCCAATCCGA
EZH2_e16_96.1	SET	CTGGCACCATCTGACGTGGC
EZH2_e16_96.2	SET	CACCATCTGACGTGGCAGGC
EZH2_e16_96.8	SET	CCCCAGCCTGCCACGTCAGA
EZH2_e19_85.3	SET	AAAACAGCTCTTCGCCAGTC
EZH2_SET_e17_82.0	SET	CAAGATGAAGCTGACAGAAG
EZH2_SET_e18_81.0	SET	TGTGGTGGATGCAACCCGCA
EZH2_SET_e18_81.1	SET	GTGGTGGATGCAACCCGCAA
KMT2B_e36_130.0	SET	CTGTAAGCGCAACATCGACG
KMT2B_e36_130.2	SET	GTAAGCGCAACATCGACGCG
KMT2B_e36_130.3	SET	TAAGCGCAACATCGACGCGG
KMT2B_e37_218.0	SET	CGGGTGCTATATGTTCCGCA
KMT2B_e37_218.11	SET	GATGGGGAACTTGTAGTCGT
KMT2B_e37_218.25	SET	GGCGGCATTGCCATGCATCG
KMT2C_e58_117.3	SET	TTCGAAACGAAGTAGCCAAC
KMT2C_e58_117.5	SET	CCCGATGTACTCAATGACCA
KMT2C_e58_117.6	SET	CAATGTCTCGAGCAGCATAC
KMT2C_e59_74.1	SET	GTGATTGACGCGACGCTCAC
KMT2C_e59_74.2	SET	ATTGACGCGACGCTCACAGG
KMT2C_e59_74.3	SET	TTGACGCGACGCTCACAGGA
KMT2C_e60_109.0	SET	TTCGTGTGCACCTAATTGTG
KMT2C_e60_109.5	SET	TCCTTTCTGGATTCTCCGAC
KMT2C_e60_109.7	SET	CACAATTAGGTGCACACGAA
KMT2D_e50_153.15	SET	GTAGATTTTCTCCCGCCGGT
KMT2D_e50_153.16	SET	GGCCACCTCGTTCCGAATGA
KMT2D_e50_153.9	SET	TGGCACCATCATTCGGAACG
KMT2D_e51_74.0	SET	GTGATTGATGCTACGTTGAC
KMT2D_e51_74.1	SET	ATTGATGCTACGTTGACCGG
KMT2D_e52_109.3	SET	TCCAGCCGGCGAATCCCCAA
KMT2D_e52_109.6	SET	TCCTTTGGGGATTCGCCGGC
KMT2D_e52_109.8	SET	ACGACTTCGGCCACACAGTT
MLL1_e35_130.12	SET	AAAAGACCCCGGCCATGGAT
MLL1_e35_130.6	SET	TTCCCGCTTGTCAGTCTGGA
MLL1_e35_130.8	SET	GATGGAGCGGATGACGTTGC
MLL1_e36_237.14	SET	TCCTCGGTAGATCTTACGCA
MLL1_e36_237.6	SET	CTCGGGTCATCAATATTGAT
MLL1_e36_237.8	SET	GCGTAAGATCTACCGAGGAG
MLL5_e11_105.0	SET	GCACTTATCATTGAATACAG
MLL5_e11_105.4	SET	TATTCAATGATAAGTGCATC
MLL5_e11_105.5	SET	TCAATGATAAGTGCATCAGG
MLL5_e12_118.4	SET	GTGTTGATGCAAGGACTTTT
MLL5_e12_118.6	SET	GGAATGAGGCTCGATTCATC
MLL5_e12_118.7	SET	ATGAGGCTCGATTCATCAGG
MLL5_e13_110.1	SET	TTCTATACACAGTATTCCAA
MLL5_e13_110.2	SET	TCTATACACAGTATTCCAAA
MLL5_e13_110.3	SET	ATTGCCTTTGATTTTGACTA
NSD1_e19_117.0	SET	TGAATTTGTGAATGAGTATG
NSD1_e20_142.13	SET	TGGGACCAGCATCAATGATT
NSD1_e20_142.4	SET	GTGAATGGAGATACCCGTGT
NSD1_e20_142.7	SET	TAGTGCAAAAAGGCCTACAC
NSD1_e21_41.0	SET	AACTACAACCTAGAATGTCT
NSD1_e21_41.1	SET	ACATTCTAGGTTGTAGTTGA
NSD2_e19_73.7	SET	GGTGGGGCCTGGTCGCCAAG
NSD2_e19_73.8	SET	GTGGGGCCTGGTCGCCAAGA
NSD2_e20_117.0	SET	GAATTTGTTAACGAGTACGT
NSD2_e20_117.3	SET	CGTTGGGGAGCTGATCGACG
NSD2_e21_142.16	SET	TGGGGCCAGCGTCTATTATA
NSD2_e21_142.6	SET	GTGAATGGGGACACTCGTGT
NSD3_e20_117.1	SET	AATTAGTTACACTGTTCTCG
NSD3_e20_117.2	SET	ATTAGTTACACTGTTCTCGT
NSD3_e21_142.0	SET	ATAATTGATGCCGGCCCAAA
NSD3_e21_142.11	SET	TTGGGCCGGCATCAATTATA
NSD3_e21_142.4	SET	GTGAATGGAGATGTTCGAGT
PRDM2_e3_47.0	SET	CTTCTGCTGTTGACAAGACC
PRDM2_e3_47.1	SET	GCTGTTGACAAGACCCGGAT
PRDM2_e4_104.3	SET	AAAAAATTTGGGCCATTTGT
PRDM2_e5_153.4	SET	ACTGGCTGCGATATGTGAAT
PRDM2_e5_153.5	SET	CTGGCTGCGATATGTGAATT
PRDM2_e6_63.3	SET	AGCTCCTGGTCTGGTACAAT
PRDM2_e6_63.7	SET	AGCTCCTCGCCCGGCGCGAT
PRDM8_e8_135.1	SET	GAACAGTACCGTATATCTTT
PRDM8_e8_135.11	SET	AGCATTCTCAGGGATGTCGC
PRDM8_e8_135.12	SET	ATTCTCAGGGATGTCGCAGG
PRDM8_e9_190.13	SET	AACTAGTAACTCCTCGTCTT
PRDM8_e9_190.8	SET	TGTTCTACCGCTCTCTCCGC
PRDM8_e9_190.9	SET	CCGCAGGATTGCCAAAGACG
PRDM9_e10_135.11	SET	GTATGGGGATGAATACGGCC
PRDM9_e8_158.10	SET	TCTGCACTTTGGCCCTTATG
PRDM9_e8_158.18	SET	CTGTAATTCGGCCCTCATAA
PRDM9_e8_158.7	SET	TGAGGCATCTGATCTGCCGC
PRDM9_e9_68.4	SET	AAGATAAATCCTGGGCCAAC
SETD1A_e17_120.4	SET	CCGGAGCCGGATCCACGAGT
SETD1A_e18_138.0	SET	GCGGGAGAAGCGCTACGTGC
SETD1A_e18_138.16	SET	TGTCGTGGTCCACCCGGAAC
SETD1A_e18_138.17	SET	GTAGCGCTTCTCCCGCATGT
SETD1A_e19_118.2	SET	GCAGCCCATTGGCGTGGACG
SETD1A_e19_118.5	SET	GATCTCCTCGTCCACGCCAA
SETD1A_e19_118.6	SET	ATCTCCTCGTCCACGCCAAT
SETD1B_e15_95.7	SET	ACCATCTCGTCAGCCGCGAT
SETD1B_e16_138.10	SET	CGCGAAGTTGCCGCACTTGG
SETD1B_e16_138.11	SET	GCACTTGGTGGCGTCGATGA
SETD1B_e16_138.9	SET	GCGCGCGAAGTTGCCGCACT
SETD1B_e17_118.1	SET	CTATGCCAAGGTGATCACGG
SETD1B_e17_118.2	SET	GCAGCACATTAACGTCAATG
SETD1B_e17_118.3	SET	TGACTATAAGTTCCCCATCG
SETD2_e5_124.1	SET	TGTCCTAGAATATTGTGGAG
SETD2_e5_124.2	SET	AGAGTTTAAAGCTCGAGTGA
SETD2_e5_124.5	SET	GTACCTCTCCACAATATTCT
SETD2_e6_78.0	SET	ATAATAGATGCCACTCAAAA
SETD2_e7_98.0	SET	GGACTGTGAACGGACAACTG
SETD2_e7_98.2	SET	GTGAACGGACAACTGAGGGT
SETD2_e7_98.3	SET	TGAACGGACAACTGAGGGTT
SETD4_e6_175.12	SET	CAGGTACGGAGCGAGTGCAC
SETD4_e6_175.16	SET	GAAAGGCATTCCCGCTGCCT
SETD4_e6_175.19	SET	GGGCCTCAGGTACACGGCTC
SETD4_e7_103.0	SET	AAATTAGAACGACTTCACGT
SETD4_e7_103.2	SET	GAAGAGGTATTCATCTGTTA
SETD5_e10_118.2	SET	TGTGTGGATGCCCGTACTTT
SETD5_e10_118.4	SET	GAGCATCATTACCGAAAGTA
SETD5_e10_118.5	SET	AGCATCATTACCGAAAGTAC
SETD5_e11_110.0	SET	GTGCGACACATGATTGCAGA
SETD5_e11_110.1	SET	TGCGACACATGATTGCAGAT
SETD5_e9_105.1	SET	ACTCTTATAATAGAGTATCG
SETD5_e9_105.2	SET	CTCTTATAATAGAGTATCGT
SETD6_e4_118.10	SET	GTTCTAGGGAGCGAACCCTG
SETD6_e4_118.16	SET	ATCGGGGTGGGCTTCCATGA
SETD6_e4_118.19	SET	TGAAGGGCAGCACGATGGAC
SETD6_e5_121.11	SET	GGCACCATCACGGGGGAGTT
SETD6_e5_121.2	SET	GGAGCCCAACTCCCCCGTGA
SETD6_e5_121.3	SET	TTCTAGATTGGCGTTGTGAT
SETD6_e6_67.6	SET	ATCTCATGGCCTTTAGGAAT
SETD7_e6_86.0	SET	TGGAGAAGGACTTTTTTCAA
SETD7_e6_86.1	SET	ACTTTTTTCAAAGGTAGCTG
SETD7_e6_86.2	SET	CTTTTTTCAAAGGTAGCTGT
SETD7_e7_158.10	SET	AGGCACAGTACTTGGATACG
SETD7_e7_158.11	SET	GTACTTGGATACGTGGTTAT
SETD7_e7_158.13	SET	GATACGTGGTTATAGGGCTC
SETD7_e8_95.11	SET	CATTTGATGGGCCCAAAACG
SETD7_e8_95.12	SET	ATTTGATGGGCCCAAAACGG
SETD7_e8_95.8	SET	AGGGTGCGGATGCATTTGAT
SETD8_e7_190.11	SET	ACGGGAGGCTCTGTACGCAC
SETD8_e7_190.14	SET	TCTGAGCAAAACCTACTGCG
SETD8_e7_190.18	SET	GTACAGAGCCTCCCGTTTCT
SETD8_e8_158.0	SET	ACTAGAGAGACAAATCGCCT
SETD8_e8_158.5	SET	GCCTCCCGAGACATCGCGGC
SETDB1_e20_55.0	SET	ATCATTGATGCCAAGCTTGA
SETDB1_e20_55.1	SET	TGCCAAGCTTGAAGGCAACC
SETDB1_e20_55.3	SET	GCCCAGGTTGCCTTCAAGCT
SETDB1_e21_89.0	SET	GTTTGTCCAGAATGTCTTCG
SETDB1_e21_89.8	SET	CCAGGGGAAGCGAAGATCAT
SETDB1_e21_89.9	SET	GGGTATCCACGAAGACATTC
SETDB1_e22_45.0	SET	GGGCTGGGACAGAACTTACT
SETDB1_e22_45.1	SET	GGCTGGGACAGAACTTACTT
SETDB1_e22_45.2	SET	AAGTAAGTTCTGTCCCAGCC
SETDB2_e13_63.1	SET	TTATTGGATGCCACAAAAGA
SETDB2_e14_89.3	SET	CAACAGGAATTTTCCATTGG
SETDB2_e14_89.4	SET	TTGGTGAAGAATGCCACCAA
SETDB2_e14_89.5	SET	ACATTCTGTACCAAGAGATT
SETMAR_e2_380.19	SET	TGACTCAATGGTACCTAAGT
SETMAR_e2_380.24	SET	TAGGTACCATTGAGTCAATT
SETMAR_e2_380.25	SET	ACCATTGAGTCAATTCGGAC
SETMAR_e2_380.4	SET	AGGCTGGGGACTTCGTACCT
SETMAR_e2_380.5	SET	ACCTTGGAATTTATACCGAA
SMYD1_e4_86.3	SET	GCCTGGTGAACCATGACTGT
SMYD1_e4_86.7	SET	TACAGTTGGGCCAACAGTCA
SMYD1_e6_73.0	SET	GCCCTAGGCAAGATCTCAGA
SMYD1_e6_73.3	SET	TCCTTCTGAGATCTTGCCTA
SMYD2_e6_55.0	SET	AGATGAAGAACTTTCTCATT
SMYD2_e7_103.5	SET	GCTGTACAGGAAATCAAGCC
SMYD2_e7_103.9	SET	TTCTGCCAGGGTCCCTTTGT
SMYD3_e5_95.2	SET	AAAGGCTTCAAAAAGGTCAA
SMYD3_e5_95.3	SET	GCTTCAAAAAGGTCAAAGGC
SMYD3_e6_68.1	SET	CATCTGTAATGCGGAGATGC
SMYD3_e6_68.3	SET	GAGATGCAGGAAGTTGGTGT
SMYD3_e6_68.4	SET	CTGCATCTCCGCATTACAGA
SMYD3_e7_103.2	SET	GCGAGCAGTCCGAGACATCG
SMYD3_e7_103.4	SET	GCAGTCCGAGACATCGAGGT
SMYD3_e7_103.7	SET	CTCGGACTGCTCGCAGTAAG
SMYD4_e5_95.0	SET	TGTGTCCTGACGTGACTATT
SMYD4_e5_95.4	SET	ACAGCTTCAGTGTAACGCTC
SMYD4_e5_95.5	SET	ACTCCCCAAATAGTCACGTC
SMYD4_e6_183.0	SET	GGAGCATCGTTACCGACAGC
SMYD4_e6_183.6	SET	GGCGTCACAGCGGATTAGAA
SMYD4_e6_183.9	SET	TTCTAATCCGCTGTGACGCC
SMYD5_SET1_e10_57.0	SET	GGAGAGTTTCTTAACTGTGA
SMYD5_SET1_e10_57.1	SET	TTTCTTAACTGTGAAGGATC
SMYD5_SET1_e10_57.2	SET	AGCAGCTCTGAAGCACAAAG
SMYD5_SET1_e11_95.0	SET	CCTTTTGCATGTCACTGCTC
SMYD5_SET1_e11_95.2	SET	GCTCTGGAGGATATTAAGCC
SMYD5_SET1_e11_95.9	SET	CTGCATTGGGCACACAACTG
SMYD5_SET1_e2__73.5	SET	GGGAGACCATCTTCGTAGAA
SMYD5_SET1_e2__73.6	SET	CATCTTCGTAGAACGGCCCC
SMYD5_SET1_e2__73.8	SET	CAGGGGCCGTTCTACGAAGA
SUV39H1_e3_105.1	SET	TGCATCTTCCGCACGGATGA
SUV39H1_e3_105.10	SET	AGCTTCGTCATGGAGTACGT
SUV39H1_e3_105.3	SET	TTCCGCACGGATGATGGGCG
SUV39H1_e4_147.19	SET	CGCCCTGACGGTCGTAGATC
SUV39H1_e4_147.4	SET	GGGCCAGATCTACGACCGTC
SUV39H1_e4_147.5	SET	GGCCAGATCTACGACCGTCA
SUV39H1_e5_130.10	SET	GTGGCAAAGAAAGCGATGCG
SUV39H1_e5_130.11	SET	TGCGGGGCAGCCGCTCGTCA
SUV39H1_e5_130.3	SET	GCCACAAGAACCATCCGGGC
SUV39H2_e3_105.1	SET	TTTCGAACTAGCAATGGACG
SUV39H2_e3_105.2	SET	GAACTAGCAATGGACGTGGC
SUV39H2_e3_105.3	SET	AACTAGCAATGGACGTGGCT
SUV39H2_e4_147.1	SET	AGGACAGTTCTATGACAACA
SUV39H2_e4_147.3	SET	AATCACGTATCTCTTTGATC
SUV39H2_e4_147.6	SET	ACAGTGGATGCGGCTCGATA
SUV39H2_e5_130.0	SET	TCCACAAGAACCATAAATGC
SUV39H2_e5_130.5	SET	GTGGAAAACAATGCTATTCG
SUV39H2_e5_130.6	SET	TTCGGGGAAGACGAGTATCG
SUV420H1_e6_45.0	SET	CTCTTTTGTTGCAACTATTT
SUV420H1_e7_167.4	SET	GAGAACATGCTACTTAGACA
SUV420H1_e7_167.5	SET	TCAGTGTCATGTACTCCACA
SUV420H1_e7_167.7	SET	AAACTGTGCTCAACTCTGGC
SUV420H1_e9_105.0	SET	TCGAGATACAGCATGTGTGA
SUV420H1_e9_105.1	SET	GCTCTAAGAGACATTGAACC
SUV420H1_e9_105.5	SET	TATTATGGAGATGGGTTCTT
SUV420H2_e5_164.12	SET	TCATGTACTCAACCCGCAAG
SUV420H2_e5_164.16	SET	CATGGTTGATGAAGGCGGCT
SUV420H2_e5_164.18	SET	CAGCTGAGCACTCCGCTTGC
SUV420H2_e7_105.13	SET	GTCCCGGAGCACCTTCACGC
SUV420H2_e7_105.8	SET	GGTGACATGCTTCTACGGCG
SUV420H2_e7_105.9	SET	GTGACATGCTTCTACGGCGA
