# Supplementary material for: CRISPR-based functional genomics for dissecting therapeutic dependency in primary acute myeloid leukemia samples
Source: Mol Cell. Author manuscript; Available in PMC 2026 Mar 31. (PMC13036604; doi:10.1016/j.molcel.2026.02.003)
Supplement: 5 [file NIHMS2146427-supplement-5.xlsx]

## Sheet: Table S4
Table S4. 38 gene sets used for GSEA analysis.	function in cells	gene list (from #3 column)
HESS_TARGETS_OF_HOXA9_AND_MEIS1_UP	positive	ASNS	BCAT1	BCL7C	BET1	BID	C1QBP	CDC45	CEBPA	CLDN15	DNAJA3	DTYMK	DUT	ENTPD4	FABP5	GABPB1	GOT1	HDAC2	HMGCR	HOXA9	ICAM2	IDE	IFRD2	IMMT	KLF9	MCM3	MCM3AP	MCM7	METAP2	MRPL15	MSH2	MTM1	MYB	MYBL2	MYLK	NCL	NEDD4	NOLC1	NOP58	NUCB2	ODC1	PDE7A	PINX1	PPAN	PRMT1	RRM1	RRS1	RUVBL1	RUVBL2
LSC SIGNATURE_SOMERVAILLE	positive	CCT8	SLC16A1	CCT7	CALU	SUCLG1	PEBP1	HMGB3	USP14	IMP3	NDUFC1	NDUFA9	ATP5B	NDUFB2	PDE6D	MRPL51	RRS1	KRTCAP2	RRP15	FTSJ1	KDELR2	CHCHD4	SNRPA1	XRCC6	CKS2	LYAR	SLC35A1	SFXN1	SLC25A37	PXMP2	DDX19A	ILF2	MRPL39	PSME3	BCAS2	MTF2	SERBP1	CETN2	DUT	MRPL35	EIF1AY	MYB	TXNRD1	IPP	FIGNL1	ATAD3A	PA2G4	RPS27L	MRPL45
MACROPHAGE DEVELOPMENT_IPA	negative	ACHE	APP	BCL2	BMP2	BMPR1A	BCR	ABL1	CLEC11A	CAST	CASP8	CEBPA	CEBPE	CD40	CD47	CD81	CD9	CDC42	CSF1R	CSF2RA	CSF2RB	CUL4A	DMTF1	CDKN2D	DLL1	DUSP5	EGR1	EEF1A2	FOS	GATA2	GAB2	GAB3	GFI1	HMGA1	INHBA	ID2	IKBKB	ITGAV	IFNGR1	IRF7	IRF8	IL1RN	KITLG	MMP9	MDK	MLLT1	NFATC1	NFKBIA	PPARG
MYC TARGETS UP_SCHUHMACHER	positive	ABCE1	ACSL1	AHCY	AIMP2	AKAP1	ATP1B3	AUH	BOP1	CAD	CEBPZ	CTSC	CYP51A1	DCUN1D4	DDX10	DDX21	DHODH	EBNA1BP2	EXOSC7	FABP5	FASN	FKBP4	FXN	GART	GCSH	GPD1L	GRSF1	HSPE1	IARS	LDHA	LRP8	MEST	MRPL3	MTHFD1	NAMPT	NME1	NOLC1	PAICS	PEBP1	POLD2	POLR2H	PPAT	PRDX4	PRPS2	PYCR1	RABEPK	RANBP1	RPIA	RRP1B
APOPTOSIS_GO	negative	AATF	ABL1	ACIN1	ACVR1	ACVR1B	ACVR1C	ADAMTSL4	ADORA1	ADORA2A	AHR	AIFM1	AIFM2	AIFM3	AKT1	AKT1S1	ALOX12	ANXA1	ANXA4	ANXA5	APAF1	API5	APOE	ARHGDIA	ASNS	ATG12	AVEN	BAD	BAG1	BAG4	BAK1	BARD1	BAX	BBC3	BCL10	BCL2	BCL2A1	BCL2L1	BCL2L11	BCL2L2	BCL3	BCL6	BCLAF1	BECN1	BFAR	BID	BIK	BIRC3	BIRC5
HESS_TARGETS_OF_HOXA9_AND_MEIS1_DN	negative	TRPV2	KLRAP1	PSAP	FFAR2	LPL	ZFP36	EHD1	SIRPA	TPD52	MPEG1	ANXA4	UPP1	ID2	CLEC4A	DUSP1	SAMHD1	AQP9	HCK	MMP9	HIST1H1C	FPR1	EGR2	MERTK	C5AR1	TF	CXCL2	IL1R2	MCL1	ZFP36L1	PLEK	SLC11A1	STX3	GRK5	LIPA	VCAN	C3AR1	FGR	LSP1	CTSL1	CSF1R	NDRG1	CDH1	MITF	BTG2	CLEC7A	S100A4	IL18	LITAF
MEF2C_down	context specific	VCAN	BARX1	PKIB	CSPG4	PDE4A	HAPLN4	PPP1R3G	ATP8B2	ATP1A3	CD3D	ME1	CAMK2D	VENTX	S1PR5	SLC1A3	CUX2	NOG	NEDD8-MDP1	ST8SIA5	CXCR3	GPC3	ATP10A	PROCR	NID1	BMP2	IGSF6	FCER2	KCTD12	ZEB1	MEX3A	ADGRA2	RXFP1	SHISA2	ZNF503	DPYSL2	VAT1L	ALDOC	PACSIN3	PRDM8	CHST2	IGFBP4	SHOX2	IL31RA	ULBP3	DLX1	MS4A4A	PMP22	METTL7B
P53PATHWAY	negative	APAF1	ATM	BAX	BCL2	CCND1	CCNE1	CDK2	CDK4	CDKN1A	E2F1	GADD45A	MDM2	PCNA	RB1	TIMP3	TP53
cell_cycle_Whitfield	positive	182-FIP	ABCA5	ABCA7	ABCC1	ABCC2	ABCC5	ABHD10	ACD	ACYP1	ADAM22	ADAMTS1	ADCK2	ADCY6	ADH4	AFAP	AGPAT3	AKAP13	ALKBH	AMD1	ANKRD10	ANKRD25	ANKRD36	ANKRD40	ANLN	ANP32B	ANP32E	ANTXR1	AOC3	AP3D1	AP3M2	AP4B1	APEX2	ARHGAP19	ARHGAP8	ARHGDIB	ARL4A	ARL6IP	ARL6IP2	ARL6IP6	ARMC1	ASAM	ASF1B	ASIP	ASXL1	ATAD2	ATF7IP	AURKB	B4GALT1
shSyncrip_down	positive	SLC25A23	4922501C03RIK	CCAR1	KIF15	NEFH	CBS	ROCK1	BRCA2	UACA	CHD5	CENPF	SNED1	SLC22A3	BOD1L	TMEM86B	SP9	CCDC176	LEPREL4	CCDC102A	SLC7A3	ARHGDIG	TESPA1	ELTD1	HIRIP3	GOLGA4	GATA2	PURB	CYP26A1	ZFP820	KCNIP3	SOAT2	PTPRF	MYO6	PRPF40B	CHDH	MSS51	SLC6A9	EML5	CENPE	GM16586	PDGFRB	GM13776	HOXA3	ARMCX4	SLTM	9430002A10RIK	KMT2A	CEP290
shSyncrip_up	negative	ANXA1	CLEC4A3	PPBP	3110043O21RIK	CLEC4N	KLRA2	CMKLR1	TRIM30B	SLFN1	THBS1	CLEC4B2	S100A6	CHI3L3	ARG2	SLC19A2	IFITM6	FAM214B	IL18	JAG1	CD38	C5AR1	CLEC4A1	SOCS1	P2RY13	ABCG3	NAAA	MGST1	PTPLAD2	I830012O16RIK	LGMN	ID3	SERPINB10	DERL3	MPEG1	MGL2	DUSP6	6430548M08RIK	GPR34	LRG1	LY6A	CLEC4A2	P2RY12	GM19705	ACVRL1	44621	RGAG4	CXCL3	1100001G20RIK
myb_suppression_down	positive	IGFBP4	KCNK12	CTH	MEFV	MCPT8	100039883	NT5DC2	ELA2	MGL2	BACE1	TCFEC	MT2	USP11	SHMT2	BC005764	DIO2	9530058B02RIK	STC2	FKBP11	ATAD3A	ESPL1	MRPL18	MYBL2	KIT	SMYD2	ZFP692	PRTN3	FRMD4A	CNN3	SLC16A1	TIFAB	MPO	MST1	ZBTB8A	MCM10	LOC100042150	SPSB4	GLRP1	SIPA1L1	TRIM45	ZWILCH	PHGDH	PPRC1	SHMT1	THOP1	BC030867	ASNS	BRCA2
myb_suppression_up	negative	ADRB2	NDST1	CD80	ARL2BP	MAPK13	MUC20	ANXA5	EIF4E3	TMEM173	LYRM5	TBXAS1	CSF2RB	PTTG1IP	SLC15A2	CYFIP2	1110003E01RIK	677168	TDRD7	ARID5B	CREBBP	PCDH7	MITF	PREI4	MYO1F	4933426M11RIK	DAB2	IQGAP1	BRP44	CDKN2C	SEPN1	ARFIP1	HHEX	TRIM13	2610035D17RIK	TAOK1	RASSF5	VEZF1	BIRC3	GNAQ	ARHGAP30	FAM49A	CDKL2	KLHL28	DGKA	B4GALT5	TMEM127	SMAP2	2900008C10RIK
MLL-AF9 direct targets	context specific	PCMTD1	MED13L	FBXL14	MBNL1	GM13476	RPL36AL	TOP2B	FAM179B	CNOT6L	SGK3	MSL2	MRP63	SFI1	PDS5A	CDK17	TRIM59	CYTIP	HERPUD2	SNX9	UBE3A	ZADH2	A130049A11RIK	TRPM8	KIF11	CENPV	4933406I18RIK	NAA16	DOCK8	HJURP	9330151L19RIK	METTL5	HIPK3	MGAT2	RAP1GDS1	RNF220	MYB	UGT1A1	NCOR1	1110059E24RIK	GABPB1	EIF2A	PDE3B	RUNX2	2022-03-07	MIR715	SLMAP	LASS6	ORMDL1
PU.1 signature	context specific	TASL	MT-ATP8	BEX1	H4C3	CADM1	VCAN	FYB1	H1-2	PSMC1	MTRNR2L12	EIF4A1	GNL3	KMT5A	GNL3L	JRKL	ALG11	IL12RB1	PDIA3	ITGA4	FGL2	NCR3LG1	CDK11B	CD84	COX16	TYROBP	ZNF675	CIP2A	TOP1	CNTRL	TFEC	ITGB1	CLSPN	GOLGA4	SMC3	TONSL	XRCC1	BAX	EIF3A	BTK	TNFSF10	SRRM1	TEX15	SAMHD1	MT-ND6	ITPR2	CD36	TMEM156	PTPRC
MEF2D Signature	context specific	CSPG4	VCAN	CD180	SHISA2	HDAC9	SPECC1	KCTD12	PRKAR2B	RARS	NEFH	MRPL33	GPR65	IRF8	GTF2I	MT-ND6	MS4A4A	SHOX2	NQO1	HSPH1	ISG20L2	UTP20	TREM2	IL1RN	TLR6	PET117	DLGAP5	APAF1	CEP55	BCCIP	TXNRD1	PER2	DDX39B	CLASP2	FTH1	KCTD9	SMG7	GNB4	RXFP1	KPNA3	CBX1	PUS7	CXorf21	REV1	NCALD	KIF18A	MYBPH	POU2F2	NCS1
BRD4 Signature	positive	MS4A3	SLC38A5	HPDL	TGM5	NUDT8	B3GNT7	GAL	ECRP	UBE2C	COMTD1	MPO	LINC00926	MND1	CCDC34	MNDA	B4GALT2	GINS2	GINS1	MATK	MT1H	SPNS3	WT1-AS	POLE2	PRR22	RAC3	CST7	CENPM	UNG	MCM4	CDC25A	HIST1H4C	CDCA7	PPP1R14B	UTF1	PLD6	EMILIN1	SLC17A9	TFAP4	SNORD20	DANCR	RNF208	DSCC1	SAMD10	WDR4	SFXN4	PRG2	CDT1	C5orf20
IRF8 signature	context specific	DHRS9	DPP4	CCDC182	ADM2	MS4A4A	MPEG1	NOS2	FGD2	ENPP2	MS4A6A	DTX4	CHST2	EGR1	MCOLN2	KIF17	JAML	KCNK10	TGFBI	LTK	CHAC1	CACNA2D3	PHGDH	LILRB4	MAP4K1	INSIG1	PCK2	ARL4C	SCD	POU2F2	CD36	AFF3	C1orf54	CCR2	SERPINI2	BATF3	HTR7	GRIP1	ONECUT2	HMGCS1	IL4I1	FAM69C	ANXA2	IFI16	WDR49	TIFA	ETV4	FADS2	C19orf38
BROWN_MYELOID_CELL_DEVELOPMENT_UP	negative	ABCD2	ABHD5	ACKR1	ACTN1	ALCAM	ANPEP	ANTXR2	ANXA4	ANXA5	AOAH	APOL3	ARHGEF3	ATP6V1B2	ATP6V1E1	BCL2A1	BOLL	C2	C3	C9orf16	CAMP	CAP1	CAPG	CAPN3	CCDC125	CCL23	CCND2	CCR1	CCR2	CD33	CD44	CD52	CD68	CD80	CEACAM1	CEBPD	CLDN1	CLEC4A	CLEC4C	CLEC5A	CLEC6A	CNDP2	CNN2	CPD	CPNE3	CSF2RA	CSTA	CTSS	CYBB
HALLMARK_E2F_TARGETS	positive	AK2	ANP32E	ASF1A	ASF1B	ATAD2	AURKA	AURKB	BARD1	BIRC5	BRCA1	BRCA2	BRMS1L	BUB1B	CBX5	CCNB2	CCNE1	CCP110	CDC20	CDC25A	CDC25B	CDCA3	CDCA8	CDK1	CDK4	CDKN1A	CDKN1B	CDKN2A	CDKN2C	CDKN3	CENPE	CENPM	CHEK1	CHEK2	CIT	CKS1B	CKS2	CSE1L	CTCF	CTPS	DCK	DCLRE1B	DCTPP1	DDX39A	DEK	DEPDC1	DIAPH3	DLGAP5	DNMT1
REACTOME_INTERFERON_ALPHA_BETA_SIGNALING	negative	IP6K2	OAS1	SAMHD1	TYK2	OAS3	OAS2	PTPN6	STAT1	IRF6	IFIT3	IFIT2	IFNA6	IFNA8	EGR1	IRF1	IRF3	IFI6	IRF5	BST2	XAF1	RSAD2	OASL	RNASEL	IFNA21	IRF4	HLA-F	IRF8	IFITM3	IFNAR1	IFNA5	IFNA16	IFIT5	MX1	IFNAR2	ADAR	JAK1	GBP2	ABCE1	IFI27	IRF2	STAT2	IFNB1	ISG20	PTPN11	MX2	SOCS3	USP18	IFITM2
GOBP_RESPONSE_TO_TYPE_I_INTERFERON	negative	ADAR	IFITM3	IFITM2	CDC37	USP18	TREX1	TRIM6	DCST1	TTLL12	YTHDF3	SAMHD1	LSM14A	SETD2	TBK1	CNOT7	UBE2K	HSP90AB1	STING1	IFI27	IFIT1	IFNAR1	IFNAR2	IFNB1	IRAK1	IRF3	IRF7	JAK1	USP27X	MIR21	MMP12	IFIT1B	MX1	MYD88	OAS1	OAS2	OAS3	YTHDF2	SHFL	METTL3	MAVS	USP29	PTPN1	PTPN2	PTPN6	PTPN11	CACTIN	SHMT2	SMPD1
MOSERLE_IFNA_RESPONSE	negative	CD274	CMPK2	CXCL10	DDX58	DDX60	DDX60L	EPSTI1	GBP1	HERC5	IFI16	IFI44	IFI44L	IFIH1	IFIT1	IFIT2	IFIT3	IFIT5	IFITM1	MX1	OAS1	OAS2	OASL	RSAD2	RTP4	SAMD9	SAMD9L	STAT1	TNFSF10	TRIM22	USP18	ZC3HAV1
HECKER_IFNB1_TARGETS	negative	PDZK1IP1	MYL9	SPON2	IFI44	IFI44L	LILRA3	CHI3L1	CMTM5	CLU	CMPK2	CMTM2	DTX3L	TYMP	EGR1	EGR2	APOBEC3A	SAMD9L	FCER1A	DDX58	IFIT5	IFI6	STAP1	GBP1	GGTA1	LAMP3	GP9	TRBV27	FFAR2	GZMB	TREML1	IFI27	IFI35	IFIT2	IFIT1	IFIT3	CXCL8	CXCL10	IRF7	ITGA2B	JUP	KCNJ15	KLRD1	ARG1	IFITM3P7	LGALS3BP	CYP4F3	LY6E	MMP9
BOSCO_INTERFERON_INDUCED_ANTIVIRAL_MODULE	negative	APOBEC3G	APOL1	APOL6	AVPR2	CGAS	CCL2	CD274	CD40	CD80	CDK1	ARAP2	CYP24A1	DDX60	DHX58	EIF2AK2	EPSTI1	LRRC37A11P	CMTR1	GBP4	GBP7	GCH1	GOLGA4	HERC5	IFI35	IFI44	IFI44L	IFI6	IFIH1	IFIT1	IFIT3	IFIT5	IFITM3	IRF7	ITGA4	KPTN	LAMP3	LAT	LILRB1	LINC01128	ENSG00000177738	MIA3	MOV10	MS4A6A	MX1	MYO1G	NCOA7	NOD1	NUB1
REACTOME_DNA_RELICATION	positive	CDC27	DBF4	E2F2	PSMB1	PSMC4	POLA2	KPNA6	RFC1	PSMA4	RFC2	ANAPC4	CUL1	POLD1	MCM10	PSME4	UBE2D1	MCM2	MCM6	POLD3	ORC1	PSMC5	ANAPC5	ORC6	PSME1	CDC45	CDC6	CDC23	PSMD5	CDC7	PSMD8	MCM5	RBX1	POLE2	PSMC6	PSMA3	PSMC1	PSMB5	PSMA6	PSME2	GINS1	PSMA7	E2F1	PSMD10	POLA1	PSMD7	MCM4	CCNE1	FZR1
REACTOME_CELL_CYCLE_MITOTIC	positive	MAD1L1	CDC27	PRKAR2B	DBF4	PAFAH1B1	E2F2	PSMB1	CDK11A	NCAPD2	PSMC4	POLA2	MNAT1	SPAST	NCAPH2	VRK2	NUP160	CENPQ	RFC1	TUBG2	SPDL1	PSMA4	OFD1	TPR	RFC2	ANAPC4	SDCCAG8	CUL1	PPP1R12A	NDC1	WAPL	POLD1	MCM10	PPP2R5A	KIF2A	PSME4	SIRT2	PPP2R5B	NUP133	CSNK2A2	PRKACA	UBE2D1	SMC1A	HMMR	FBXW11	NDE1	MCM2	CLASP1	NUP37
EZH2_module	context specific	AATF	ADAMTS1	ADAMTS19	ADAMTS5	ADCY8	GPR124	ADM	ADRA1A	ADRA1D	ADRA2B	ADRB1	GM996	ALDH1A2	ALOXE3	CART1	ALX3	ALX4	AR	ARG2	ARHGAP20	ASB3	ASCL1	ATF3	ATOH1	ATOH8	AVPR1A	BACH2	BARX1	BARX2	BCAN	BCL11A	BCL2L11	BHLHB5	BHLHB4	BHLHB3	BMP4	BMP6	BMP7	BUB3	C1QL4	CALN1	CAR7	CAV1	CBLN2	CBX4	CBX8	CCBE1	CCND2
LEE/BEN-PORATH PRC2 TARGETS	context specific	AGPAT9	OXCT2	HTR1A	HTR2C	HTR7	NT5C1A	ASCL1	ASCL2	ATF3	ADAMTS15	ADAMTS18	ADARB2	ADCY4	ADCY8	ADCYAP1	ARL9	ADRA1A	ADRA2A	ADRB1	ADRB3	ALX3	ALX4	ABTB2	ANKRD18A	ANKRD18B	ANKRD20A1	ANKRD20A2	ANKRD20A3	ANKRD27	AQP5	ALOX15	ADAP2	ASTN1	ASTN2	ATOH1	ATOH8	ABCC8	BARHL1	BARHL2	BARX1	BARX2	BHLHE22	BHLHE23	BHLHE41	BATF3	BNC1	BCL2	B4GALNT1
BOYER RNF2 TARGETS HUMAN ORTHOLOGS	context specific	HTR1A	HTR1B	HTR6	NT5E	ABHD6	ACAT1	ASCL1	ASCL2	AAAS	ANP32B	ALCAM	ATF3	ADAM32	ADAMTS1	ADAMTS19	ADAMTS5	AP1B1	AP3S1	ADORA2B	ADCY2	ADCY8	ADCY9	ADCYAP1R1	ARL3	ADRA1A	ADRA1D	ADRA2B	ADRB1	ADM	AEBP1	ADHFE1	ALDH1A2	AKR1B1	ALX1	ALX3	ALX4	ALAD	APP	ALS2	ALK	AR	ANGPT1	ASB3	AATF	AQP11	AQP3	ALOXE3	ARG2
BOYER PHC1 TARGETS HUMAN ORTHOLOGS	context specific	AGPAT1	DHCR24	HTR1A	HTR1B	HTR6	HTR7	ABHD6	ASCL1	AAAS	ANP32A	ALCAM	ATF3	ADAM10	ADAMTS1	ADAMTS19	ADAMTS2	ADAMTS5	ADCY8	ADRA1A	ADRA1D	ADRA2B	ADRB1	ADM	ALDH1A2	ACER1	ALX1	ALX3	ALX4	AIMP1	ALAD	AR	AGTR2	ANKIB1	ASB3	AMH	AATF	ALOXE3	ARG2	AVPR1A	RSRC1	ARX	ARMC6	ARVCF	ATG9B	ATOH1	ATOH8	ATP2A2	ATP7B
HALLMARK_TNFA_SIGNALING_VIA_NFKB	negative	ABCA1	AREG	ATF3	ATP2B1	B4GALT1	B4GALT5	BCL2A1	BCL3	BCL6	BHLHE40	BIRC2	BIRC3	BMP2	BTG1	BTG2	BTG3	CCL2	CCL20	CCL4	CCL5	CCND1	CCNL1	CCRL2	CD44	CD69	CD80	CD83	CDKN1A	CEBPB	CEBPD	CFLAR	CLCF1	CSF1	CSF2	CXCL1	CXCL10	CXCL11	CXCL2	CXCL3	CXCL6	ACKR3	CCN1	DDX58	DENND5A	DNAJB4	DRAM1	DUSP1	DUSP2
HALLMARK_INFLAMMATORY_RESPONSE	negative	ABCA1	ABI1	ACVR1B	ACVR2A	ADM	ADORA2B	ADRM1	AHR	APLNR	AQP9	ATP2A2	ATP2B1	ATP2C1	AXL	BDKRB1	BEST1	BST2	BTG2	C3AR1	C5AR1	CALCRL	CCL17	CCL2	CCL20	CCL22	CCL24	CCL5	CCL7	CCR7	CCRL2	CD14	CD40	CD48	CD55	CD69	CD70	CD82	CDKN1A	CHST2	CLEC5A	CMKLR1	CSF1	CSF3	CSF3R	CX3CL1	CXCL10	CXCL11	CXCL6
HALLMARK_DNA_REPAIR	positive	AAAS	ADA	ADCY6	ADRM1	AK1	AK3	APRT	ARL6IP1	BCAM	BCAP31	BOLA2	BRF2	MPC2	CANT1	CCNO	CDA	CETN2	CLP1	CMPK2	NELFB	COX17	CSTF3	DAD1	DCTN4	DDB1	DDB2	GSDME	DGCR8	DGUOK	DUT	EDF1	EIF1B	AGO4	ELL	ERCC1	ERCC2	ERCC3	ERCC4	ERCC5	ERCC8	FEN1	GMPR2	GPX4	GTF2A2	GTF2B	GTF2F1	GTF2H1	GTF2H3
VALK_AML_WITH_FLT3_ITD	context specific	LGALS3BP	MMP2	SELENOP	SNRPN	SMC4	SMC4	MAP1A	SOCS2	PDE4B	LYRM1	QPRT	PBX3	TRIM16	MRC1	IL1RAP	HOXB6	HOXB2	HOXB5	SNRPN	HOXA4	IL2RA	LCT	LAPTM4B	HOXB3	LAPTM4B	GOLGA8A	GOLGA8A	MAGED1	PIM1	ENPP2	TRGC1	HOXA9	CHRNA7	GOLGA8A	GOLGA8A	ENPP2	TRGC1	IL2RA	PDE4B	NR6A1	ADGRG1	COL4A5	ADCY2	HOXA5	LAPTM4B	HOXA9	APP	TRPC2
MLL_vs_non_MLL	context specific	DACH	NICAL	PBX3	ALDH3A2	AK2	CES1	PRG1	CAPG	CCL5	SOCS2	RNASE2	RNASE3	FCGR1A	RISC	MEF2C	NKG7	RNPEP	ANXA5	LRMP	TRPM4	UBE2V1	HEXB	PLD3	FBP1	AKR7A2	RPS6KA5	ITGA7	PREB	RNH	ADCY9	PHKA2	LOC51760	FLJ14153	CCL23	FES	MLL	C2	CPM	GAS7	CLN2	MRPL33	APOC2	MAGEF1	SNX10	DEXI	PCTAIRE2BP	COL9A2	MRPL34
MLL_vs_non_MLL_wholeblast	context specific	MEIS1	MBNL1	HOXA9	C20orf103	CAPG	PBX3	HOXA10	HOXA7	RISC	ADCY9	NICAL	HOXA5	SCP2	LGALS1	ENDOG	AK2	C12orf5	FLJ12895	DACH	CSPG4	DEXI	ADAM10	GPM6B	MYO5C	IGFBP7	PCDHGC3	POP5	ABCA7	ZNF274	FLJ21308	CLASP2	HOXA4	HEXB	AKR7A2	C11orf24	RHOBTB3	MYH9	TRIP8	KIAA0992	NKG7	CCL23	CES1 VLDLR	SUSP1	PLD3	HTR1F	MAP3K5	LILRB1	CCND2
[truncated: 1,146 more columns]
