# Supplementary material for: CRISPR-based functional genomics for dissecting therapeutic dependency in primary acute myeloid leukemia samples
Source: Mol Cell. Author manuscript; Available in PMC 2026 Mar 31. (PMC13036604; doi:10.1016/j.molcel.2026.02.003)
Supplement: 6 [file NIHMS2146427-supplement-6.xlsx]

## Sheet: Table S5
Table S5. Individual sgRNA sequences and qPCR primer sequences.
sgRNA	Sequence	Note
sgNeg_1	GAAGATGGGCGGGAGTCTTC	sgRNA targeting ROSA
sgNeg_2	GGCCAGGCTTTGGGGAGGCC	sgRNA targeting neuronal gene EMX1
sgKDM1A1_2	GTCCGTTGGCTTCATAAAGT
sgCD33_1	GAACCAGTAACCATGAACTG
sgCD33_2	CCGAGGAGTGAGTAGTCCTG
sgCD44_1	CTACAGCATCTCTCGGACGG
sgCD44_2	GCAATATGTGTCATACTGGG
sgCD33_TSS-104	CCCATGAGGGTCAATCTGTG
sgCD33_TSS-132	GACAAGCTCTGAGCATGTGT
sgCD44_TSS-70	AGGCTGAACCCAATGGTGCA
sgCD44_TSS-31	TCCTCTGTCCTGACGCCGCG
sgKDM1A_TSS_1	CGCGCGGGCAGCGTGAAGCG
sgKDM1A_TSS_2	GGGCAGCGTGAAGCGAGGCG
sgSETDB1_e21	CCAGGGGAAGCGAAGATCAT
sgSETDB1_e22.1	GGGCTGGGACAGAACTTACT
sgEP300_1	CTGTAATAAGTGGCATCACG
sgEP300_2	GGTACGACTAGGTACAGGCG
sgIRF8_1	ATTGACAGTAGCATGTATCC
sgIRF8_2	AGAGCATGTTCCGGATCCCT
qPCR	Sequence
KDM1A_F	AACTTCAGGAGTTGGAAGCG
KDM1A_R	GAGTTGAGAGAGGTGTGGCA
MYB_qPCR_F1	gcaccagcatcagaagatga
MYB_qPCR_R1	ctttccacaggatgcaggtt
GAPDH_F	CCTGACCTGCCGTCTAGAAA
GAPDH_R	CTCCGACGCCTGCTTCAC
