# Supplementary material for: CRISPR-based functional genomics for dissecting therapeutic dependency in primary acute myeloid leukemia samples
Source: Mol Cell. Author manuscript; Available in PMC 2026 Mar 31. (PMC13036604; doi:10.1016/j.molcel.2026.02.003)
Supplement: 7 [file NIHMS2146427-supplement-7.xlsx]

## Sheet: Table S6
Table S6. Summary of the CRISPR dropout screening results
PDX#2263_CRISPR knockout screen with 39 "AML target" library
Gene_ID	Numbers of sgRNA	CRISPR beta score and p-val (from column C to P)
		2263_invitro_d21|beta	2263_invitro_d21|wald-p-value	2263_BM_1|beta	2263_BM_1|wald-p-value	2263_BM_2|beta	2263_BM_2|wald-p-value	2263_BM_3|beta	2263_BM_3|wald-p-value	2263_SP_1|beta	2263_SP_1|wald-p-value	2263_SP_2|beta	2263_SP_2|wald-p-value	2263_SP_3|beta	2263_SP_3|wald-p-value
ATR	2	-2.31	0.0059548	-0.32613	0.6969	-4.2451	5.04e-07	-2.6412	0.0016252	-1.8468	0.027421	-5.9334	1.78e-12	-1.9779	0.018177
BRD4	2	-2.4718	0.0038066	-0.19533	0.81827	-2.2306	0.0087322	-2.846	0.00083095	-3.0041	0.00041789	-2.2015	0.011127	-3.3943	6.76e-05
BRD9	2	-2.3045	0.0060731	-2.197	0.0088083	-3.2274	0.00012106	-2.4492	0.003486	-3.536	2.54e-05	-2.9931	0.00047288	-2.383	0.0044662
CD47	2	0.77976	0.58479	-2.0368	0.15396	-3.6015	0.011988	-8.4701	3.37e-09	-0.73356	0.60724	-3.812	0.0089241	-8.8952	5.34e-10
CDK6	3	-2.6427	0.0017075	-3.6115	2.39e-05	-2.6441	0.0014225	-4.2688	6.27e-07	-4.1379	1.04e-06	-5.8833	1.88e-11	-4.2513	4.86e-07
CDK7	2	0.020315	0.78145	0.019645	0.78914	0.0066336	0.9282	-8.15e-06	0.99991	0.17547	0.017265	0.024398	0.73012	-2.12e-05	0.99977
CDK9	2	-1.6363	0.07101	-2.2407	0.013453	-2.8451	0.0017017	-3.6344	6.47e-05	-2.0924	0.020833	-1.397	0.12601	-2.0437	0.023975
CHEK1	2	-2.8776	0.0018169	-3.4445	0.00018962	-3.3632	0.00026459	-8.3688	8.93e-20	-2.4668	0.0074179	-5.6519	7.81e-10	-3.4335	0.000195
CXCR4	2	0.69186	0.50039	-0.87471	0.39424	-3.6661	0.00035945	-8.9819	1.91e-18	-2.2395	0.029171	-0.46314	0.65203	-4.5405	1e-05
DCPS	2	-1.1036	0.14112	-2.2786	0.0023776	-1.0597	0.15762	-8.7724	7.73e-32	-3.1618	2.48e-05	-2.5478	0.00068572	-4.6405	6.16e-10
DOT1L	3	-1.1338	0.33012	-0.2757	0.81269	1.0363	0.37308	-3.4474	0.0031822	0.9081	0.43507	0.53846	0.64371	-3.1551	0.0067786
DYRK1A	3	-0.63475	0.31066	-2.1187	0.00073173	-3.408	6.55e-08	-2.899	3.89e-06	-2.5644	4.27e-05	-2.473	0.00020388	-2.9862	1.91e-06
EP300	3	-0.92113	0.14457	-0.94524	0.13347	-4.0122	1.18e-09	-1.3888	0.02741	-2.3724	0.00017473	-0.059926	0.92509	-2.2074	0.00046426
EZH2	2	0.29466	0.78476	-0.89016	0.4093	0.67732	0.53012	-1.1691	0.27852	1.1712	0.27765	0.47571	0.65925	-1.4878	0.16786
FLT3	3	0.72793	0.59291	0.37185	0.78478	-0.57324	0.67375	1.2249	0.36831	0.6174	0.65023	0.60928	0.6546	-0.26568	0.84529
HBO1	2	-2.6038	0.0061723	-7.3562	6.14e-14	-4.266	8.26e-06	-2.1404	0.02351	-8.7721	3.33e-20	-1.6084	0.092902	-2.5474	0.0070215
HDAC3	2	-1.6661	0.077014	-2.6054	0.0057385	-1.82	0.053215	-6.979	4.06e-13	-3.3742	0.00034629	-2.6945	0.0048312	-3.2418	0.00058129
IRF2BP2	2	-3.5085	0.00046739	-5.6484	3.13e-08	-3.4463	0.00052708	-3.8633	0.00010547	-8.7324	1.67e-17	-4.4046	1.75e-05	-4.2156	2.3e-05
IRF8	2	-1.1783	0.19888	-4.7895	6.26e-07	-2.3151	0.011616	-2.7001	0.0032892	-3.7418	5.24e-05	-2.4747	0.0097543	-5.5089	7.99e-09
JAK2_PKc	2	0.14628	0.79425	0.66381	0.23663	-1.3382	0.017044	-1.5923	0.0045307	-0.84744	0.13083	-1.1521	0.040351	-0.82729	0.14024
JAK2_PKc2	2	0.25666	0.76452	1.0424	0.22377	0.90459	0.29108	-0.21911	0.79816	-0.43841	0.60888	0.1793	0.83431	0.064506	0.93999
JAK3	2	0.39051	0.71557	-0.15089	0.88803	-1.1673	0.27612	0.34047	0.75069	-0.22622	0.83281	-0.21153	0.84419	0.96178	0.36944
KDM1A	2	-1.7462	0.048944	-2.91	0.0011882	-2.2124	0.01217	-4.0534	8.71e-06	-3.9515	1.21e-05	-1.882	0.042555	-2.8308	0.001352
KMT2A	2	-2.7796	0.0015266	-1.9972	0.021296	-3.1657	0.00027414	-8.7547	5.79e-20	0.010501	0.99032	-4.1043	1.75e-05	-4.3747	6.37e-07
MEF2D	2	-1.6493	0.035518	-1.8876	0.016087	-2.5992	0.00092062	-2.3293	0.0029721	-2.6056	0.00089114	-2.5057	0.0017217	-2.784	0.00038474
MEN1	2	-2.5173	0.00098641	-1.5897	0.037251	-0.3722	0.62573	-1.7033	0.025617	-2.2726	0.0029029	-0.98694	0.19661	-1.8379	0.01602
METTL3	2	-2.4643	0.0039949	-2.5575	0.0028118	-3.3792	7.9e-05	-1.0231	0.23199	-4.3979	2.81e-07	-2.8037	0.0010701	-2.9534	0.00055985
MOF	2	-2.726	0.02641	-2.9594	0.014646	-4.1116	0.001021	-8.6274	5.82e-12	-3.8391	0.0016006	-1.0135	0.40775	-4.3266	0.00045795
MYC	2	-2.7403	0.005743	-3.5235	0.00043205	-3.4591	0.00044138	-8.6574	6.13e-18	-4.5851	5.56e-06	-5.9352	3.22e-09	-3.3455	0.00059944
Neg1	1	0.94442	0.94588	-0.4971	0.9715	-0.86149	0.95063	3.2426	0.81571	-0.24881	0.98573	-1.1649	0.93327	3.0967	0.82386
Neg2	1	0.84738	0.88405	1.0228	0.86027	1.0647	0.85461	1.9525	0.73685	-0.28874	0.96037	1.0548	0.85594	2.5242	0.66398
Neg3	1	0.86016	0.65816	1.5827	0.41559	-2.0812	0.28439	-1.8631	0.33788	0.40353	0.83557	0.087931	0.96392	-2.7597	0.15574
Neg4	1	0.94546	0.59827	-0.061493	0.97266	-0.4061	0.82096	0.85168	0.63505	-1.7144	0.33936	0.94387	0.59888	1.0357	0.5638
Neg5	1	0.72894	0.71414	0.77747	0.69603	1.3749	0.48962	-0.14255	0.94289	-0.45655	0.81854	0.23234	0.90705	0.83115	0.67619
Neg6	1	1.0045	0.6915	0.34233	0.89243	0.70377	0.781	1.588	0.53045	-0.68982	0.78523	0.32851	0.89674	0.35163	0.88952
Neg7	1	1.1143	0.70244	1.3463	0.64439	-1.6258	0.57724	0.16445	0.95504	-0.22406	0.93877	-0.93946	0.74736	-0.54012	0.85308
Neg8	1	0.80487	0.92361	0.36823	0.96501	-2.0752	0.80472	-1.6754	0.84179	-1.3053	0.84412	-0.28094	0.96624	2.6799	0.68644
Neg9	1	1.2425	0.85153	0.65106	0.92187	-7.6218	0.24865	1.912	0.77333	-1.2357	0.041182	-0.20258	0.73796	-0.24241	0.68876
NSD3	2	-0.11181	0.85342	-0.34803	0.56525	-0.19061	0.7528	-0.2239	0.71142	3.0224	0.71879	0.14668	0.98606	-0.57675	0.94522
PRMT5	3	-2.4914	0.00067506	-2.4732	0.00071008	-2.7268	0.00018593	-4.4894	1.34e-09	-3.7069	4.17e-07	-2.8858	0.00012415	-2.6937	0.00021869
PU.1	2	-2.8972	0.0013635	-4.8884	6.8e-08	-4.9123	5.8e-08	-8.5331	2.9e-21	-5.0632	2.24e-08	-3.1596	0.0004885	-3.6042	6.74e-05
RBM39	2	-2.1291	0.01327	-2.9163	0.00069852	-4.0817	2.18e-06	-1.7169	0.045644	-4.0027	3.32e-06	-0.94732	0.27098	-1.7594	0.04053
ROSA26_ALL	1	0.78097	0.49329	0.44291	0.69763	0.93903	0.41009	-0.070607	0.95061	-0.88986	0.43504	0.64153	0.5736	-0.30574	0.78855
SETD2	3	-1.3986	0.091441	-0.603	0.4665	0.91524	0.26903	-2.2187	0.0073989	0.35695	0.66641	-0.87433	0.29292	-1.8294	0.027169
SETDB1	3	-3.3047	4.08e-06	-2.2939	0.0012417	-2.7172	0.0001301	-8.633	3.21e-33	-4.041	1.5e-08	-3.3155	5.31e-06	-5.3984	7.4e-14
SIK3	2	-1.0482	0.2401	-0.14085	0.87453	-1.8387	0.039311	-3.2355	0.00029455	-1.3956	0.11769	-0.77246	0.38787	-1.9869	0.025931
SMARCA4	2	-0.042967	0.97218	-3.2484	0.011958	-2.5398	0.041196	-4.0194	0.0020379	-3.0255	0.015437	-0.57485	0.64974	-2.3419	0.058054
TRIM24_BD	2	1.1762	0.77179	0.67246	0.8683	2.4728	0.54203	-0.53167	0.8957	-1.521	0.70766	2.2867	0.57286	0.25646	0.94958
TRIM24_RING	2	0.93578	0.85159	2.3213	0.64258	1.7346	0.72874	-1.8823	0.70667	2.0942	0.67543	2.5781	0.60624	-0.99632	0.84211
WEE1	2	-2.2406	0.040717	-0.79197	0.46925	1.0206	0.35102	-3.5939	0.0010322	-2.4417	0.025675	-1.281	0.24241	-2.5406	0.020263
ZMYND8	2	-1.7102	0.056116	-2.1744	0.015157	-2.7393	0.0022171	-1.6342	0.067963	0.33828	0.70556	-1.889	0.034888	-1.2436	0.16485
PDX#2263_CRISPRi screen with putative cis elements
Gene or cis-element_IDs	Numbers of sgRNA	CRISPR beta score and p-val (from column C to L)
		2263_CRISPRi_invitro_d21|beta	2263_CRISPRi_invitro_d21|wald-p-value	2263_CRISPRi_BM|beta	2263_CRISPRi_BM|wald-p-value	2263_CRISPRi_SP_1|beta	2263_CRISPRi_SP_1|wald-p-value	2263_CRISPRi_SP_2|beta	2263_CRISPRi_SP_2|wald-p-value	2263_CRISPRi_SP_3|beta	2263_CRISPRi_SP_3|wald-p-value
AGPAT3_TSS	6	-1.2402	0.00037892	-0.079252	0.88593	-0.41821	0.26972	0.20257	0.58051	-0.3049	0.53793
AK2_TSS	6	-0.47747	0.087087	-1.2525	0.0051171	-2.5174	4.59e-07	-0.1728	0.51597	-1.8693	8.62e-05
ANO9	3	-0.74084	0.037128	-1.0291	0.096621	0.19788	0.61229	-0.41349	0.41321	-2.4127	0.0041453
ANXA1_ATAC	6	0.2053	0.46238	-1.7061	0.00024085	-1.1369	0.013552	-0.11964	0.74505	-3.3024	5.34e-09
ARHGAP45_ATAC	6	-0.64386	0.010756	-1.0919	0.008525	-1.1475	0.010733	-0.61371	0.12802	-1.8023	0.00046093
ARHGAP45_TSS	6	-1.644	0.00024798	-3.3613	2.25e-11	-1.8115	0.0010707	-2.1383	1.26e-05	0.32564	0.30619
ATP1B3_ATAC	6	-0.94159	0.00093249	-1.9775	8.32e-05	0.46578	0.30528	-0.89356	0.020749	-2.3301	1.26e-08
ATP1B3_TSS	6	-0.97348	0.017234	-1.6361	0.00040161	-2.0214	0.00012657	-0.61131	0.16983	0.29984	0.2682
BACE2	3	-0.66793	0.24691	-2.3954	0.00016474	0.42406	0.42282	-1.0078	0.18507	-2.8022	0.00021282
CD38_ATAC	6	-0.91953	0.0022414	-0.3821	0.37985	-0.098037	0.8261	-0.058034	0.33931	-3.0096	9.16e-08
CDK1_2	1	-5.3454	0.00013198	-7.7954	2.41e-08	-7.3563	1.38e-07	-4.5677	0.001	-6.6977	1.58e-06
CDK1_5	1	-4.4058	0.0015191	-8.5339	1.04e-09	-8.0948	6.95e-09	-6.3648	4.99e-06	-7.4361	1.01e-07
CDK9_1	1	-2.8375	0.032157	-7.9376	1.34e-08	-7.4985	7.92e-08	-3.1839	0.018164	-4.5993	0.00094853
CDK9_5	1	-1.3091	0.20242	-3.4226	0.011906	-3.8833	0.004823	-2.7364	0.037496	-7.0818	3.92e-07
CITED2_TSS	10	-1.3631	9.02e-06	0.18447	0.24271	-2.4006	9.2e-10	-1.3282	4.18e-05	-0.6898	0.031093
DCC	2	-1.5369	0.016867	-2.1447	0.0037471	-0.71739	0.40059	-0.59662	0.33688	-2.6985	0.0026584
DPYSL2_ATAC	6	0.086551	0.81888	-1.2905	0.00043171	-2.3599	1.18e-07	-0.90374	0.019729	-2.8102	8.95e-07
EIF4E3_ATAC	6	-0.83155	0.018524	-1.3518	0.00035342	-1.3515	0.0021871	-0.20573	0.45701	-2.7058	3.26e-06
ESRRB	2	-0.16881	0.82039	-2.294	0.018007	1.059	0.49743	-1.4343	0.063703	-1.5413	0.039614
FAM107B_ATAC	6	-0.52166	0.064195	-0.9504	0.019936	-1.8923	1.77e-05	-0.64148	0.083265	-0.80154	0.085932
FAM50A_TSS	6	-0.25697	0.46625	0.50389	0.52092	-3.5613	5.26e-08	-2.5492	0.0033456	-2.4205	8.65e-05
FEV	1	-1.0049	0.25987	-3.4359	0.011618	0.26156	0.53406	-2.6742	0.041146	-2.2335	0.075391
FLOT1_ATAC	6	-0.42647	0.17592	-0.96611	0.026205	0.31286	0.30284	-0.093606	0.81806	-2.573	1.57e-05
FYB1_ATAC	6	0.13185	0.70397	-0.90552	0.012842	-1.7499	0.00080986	-0.99327	0.012737	0.16705	0.23059
GNG5_TSS	6	-0.69742	0.051619	-1.2101	0.003424	0.43125	0.53442	-0.84155	0.065951	-3.1943	1.06e-07
GSTO1_ATAC	6	-0.6449	0.060881	0.36981	0.30994	-1.0614	0.0051351	-0.58776	0.12835	0.54485	0.19621
GTF3C6_ATAC	6	-0.16209	0.57128	-1.2764	0.0081139	-1.2608	0.006131	-0.16929	0.41301	-0.76955	0.11186
HTR2C	3	-0.1681	0.78722	-1.9635	0.0067502	-1.0792	0.1621	-0.862	0.22189	-1.4703	0.036062
IRF8_3end_p1	6	0.32659	0.38557	-2.4549	1.88e-06	-1.0269	0.028288	-0.95453	0.0038135	-2.3722	5.87e-05
IRF8_3end_p2	6	-0.62516	0.017421	-0.40035	0.18584	-1.1444	0.039232	0.31932	0.34058	-2.3701	2.29e-06
IRF8_3end_p3	6	0.096326	0.50129	-1.1823	0.0025362	0.23315	0.33625	-0.53215	0.10992	-1.6577	0.0025243
IRF8_3end_p4	6	0.5318	0.34737	-2.2614	1.64e-08	-3.4917	7.56e-09	-0.98421	0.0070008	-2.882	3.56e-07
IRF8_AML_enh	6	1.5518	0.39505	-3.822	7.65e-12	-3.3825	1.43e-07	-2.5082	1.8e-07	-7.1132	3.37e-60
IRF8_TSS	5	0.13377	0.5806	-3.5455	1.7e-07	0.28648	0.6642	-1.8156	0.003762	-3.8429	2.23e-06
IRF8_TSS_pub	1	-1.4742	0.17416	-3.2866	0.015226	-7.3569	1.38e-07	-5.627	5.22e-05	-6.6982	1.58e-06
IRX1	1	0.18338	0.51727	0.78058	0.639	2.7642	0.89486	2.0585	0.83051	-5.8839	2.38e-05
LAMA1	2	-1.0624	0.063596	-1.7996	0.0084328	0.11708	0.41686	-0.54142	0.12561	-7.4889	8.68e-18
LAP3_ATAC	6	-0.24536	0.26623	-0.92129	0.0075184	-1.0925	0.011923	0.28531	0.44116	-1.6789	0.0017199
LMO2_enh	6	0.10515	0.69611	-1.3291	0.0007756	-1.2186	0.0058423	-0.3501	0.10861	-1.1831	0.017699
LMO2_TSS1	6	-0.59469	0.038638	-1.8278	0.00019271	-1.8399	0.00084584	0.01614	0.97037	-1.3089	0.0091771
LMO2_TSS2	6	0.12278	0.57593	0.17355	0.16637	-0.71109	0.11614	-0.84877	0.029752	0.25951	0.25963
LSD1_1	1	-7.1532	3e-07	-7.7198	3.28e-08	-7.2808	1.84e-07	-4.2085	0.0023403	-6.6221	2.06e-06
LSD1_3	1	-6.1532	1.1e-05	-7.769	2.68e-08	-7.3299	1.53e-07	-5.6	5.66e-05	-6.6713	1.74e-06
LY86_ATAC	6	0.019297	0.95334	-0.95389	0.0445	-1.5459	8.76e-05	-0.39073	0.15309	0.37341	0.19182
MAPKAPK3_ATAC	6	-0.36766	0.23414	-0.73606	0.095138	-1.0267	0.047364	0.065998	0.85575	-2.2398	4.86e-06
MYB_ATAC	6	-1.4319	0.0011192	-3.0146	2.42e-08	0.4245	0.25543	-1.4354	0.001594	-3.3523	2.19e-08
MYB_TSS	5	-2.3325	1.61e-06	-4.1059	9.19e-10	-3.5946	2.17e-06	-2.357	0.00094792	-3.3318	8.22e-06
MYC_ME1	6	-2.0871	1.14e-06	-3.5854	3.6e-09	-3.2186	1.5e-07	-1.0228	0.02218	-3.3561	1.31e-07
MYC_ME2	6	-2.4875	3.16e-08	-1.7687	4.3e-05	-3.6511	6.55e-10	-1.6906	0.00011937	0.13387	0.52809
MYC_ME3	6	-1.6634	1.01e-05	-3.3189	2.91e-12	-3.8222	6.03e-11	-1.7395	0.00018618	-1.371	0.0064225
MYC_ME4	6	-2.3493	5.03e-09	-8.5727	9.33e-84	-6.2693	1.4e-14	-6.2572	4.21e-45	-3.9013	3.44e-09
MYC_ME5	6	-3.5307	5.26e-14	-5.1646	2.32e-13	-3.8911	8.08e-10	-5.6302	7.67e-23	-5.3716	1.45e-16
MYC_TSS	6	-3.223	5.92e-11	-4.5357	7.04e-12	-7.7999	4.66e-62	-3.3319	2.85e-07	-7.1357	2.93e-52
MYH9_TSS	6	-0.51957	0.19499	-1.5058	0.00081712	0.28277	0.26395	-0.17904	0.66696	-2.1682	0.00018853
MYOF_ATAC	6	-0.63084	0.011529	-1.0968	0.0073851	-1.0421	0.0031435	-0.27471	0.4177	-1.0616	0.021697
NBEAL2_TSS	6	-1.2602	0.0032595	-2.8005	1.63e-07	-1.9816	1.28e-05	-1.0957	0.030676	-2.6608	5.4e-06
NCKAP1L_TSS	6	-0.65835	0.035493	-5.8041	3.24e-21	-4.3256	4.29e-14	-3.233	5.31e-12	-6.1073	3.47e-18
NDUFB9_ATAC	6	-0.27157	0.39592	-1.1655	0.0014506	0.40654	0.28504	0.28268	0.39255	-0.97699	0.031447
NMU	3	-0.29176	0.40361	-0.33743	0.64839	-2.9531	9.81e-05	0.32688	0.62679	0.79206	0.49902
OR2M4	1	-0.8763	0.28595	-1.4903	0.17154	1.2536	0.72188	0.58843	0.60168	-1.2386	0.21514
OR4D1	1	0.5238	0.58869	-1.2413	0.21465	2.0274	0.82706	-0.55798	0.35375	-1.3564	0.19409
OR4F6	1	-1.2014	0.22201	1.5802	0.77087	2.0914	0.8341	0.30613	0.54354	-0.73984	0.31453
OR5K3	3	-0.31781	0.5786	0.18435	0.78333	-2.2802	0.0038682	-0.29168	0.35158	-2.9045	4.23e-06
OR5W2	1	0.8932	0.66	-2.0172	0.098182	-3.3002	0.014869	-1.3447	0.19613	1.1024	0.6969
OR6C4	1	0.58805	0.6016	-3.9076	0.0045883	-2.7191	0.038534	-1.3407	0.19684	-7.4369	1.01e-07
OR7G3	4	-0.59612	0.12786	-0.81108	0.12506	-1.3253	0.030809	-0.077598	0.86681	0.4114	0.31974
PCNA_3	1	-3.9845	0.0038933	-7.8489	1.94e-08	-7.4098	1.12e-07	-5.68	4.45e-05	-6.7512	1.31e-06
PDXK_TSS	6	-0.48184	0.18463	-2.4411	1.1e-06	-1.5341	0.00045012	-0.71984	0.092482	-1.7843	0.00083945
PIWIL4_ATAC	6	-0.21906	0.52009	0.54873	0.29044	-1.4826	0.0039842	-0.040884	0.90689	-0.42947	0.43351
PPP1R3G_ATAC	6	0.096407	0.74017	-0.90035	0.01161	-0.55501	0.20272	-0.089513	0.59638	-1.5294	0.0028016
RAB27A_ATAC	6	-0.6521	0.050966	-0.49575	0.20214	-1.3808	0.0029575	0.43068	0.32816	-2.0226	1.11e-05
RAB5C_TSS	6	-1.1435	0.0016395	-2.0945	3.89e-07	-2.5679	7.98e-06	-0.5618	0.066561	-1.9986	0.00041519
RBM47_ATAC1	6	-0.80471	0.0027854	0.23043	0.60868	-0.21488	0.60955	0.61787	0.31651	-0.35208	0.47555
RBM47_ATAC2	4	-0.34996	0.031674	-1.0672	0.011164	-1.1459	0.066515	-0.12338	0.6703	-1.2274	0.030176
RBM47_ATAC3	6	-0.54932	0.079054	-1.1726	0.010624	-1.309	0.00020147	0.041351	0.91035	-1.6153	0.0062715
RHOA_TSS	5	-0.87388	0.059748	-3.2391	6.06e-08	0.4383	0.5354	-1.5539	0.006983	-2.0627	0.0027478
RIPOR2_ATAC	6	-0.29994	0.047362	-1.1528	0.001492	-1.4185	0.0014989	0.45515	0.29797	-1.676	6.65e-05
ROSA26	1	-0.68675	0.32586	0.73617	0.63058	-0.95128	0.27064	-0.92158	0.27666	-3.5423	0.009506
RPL9_5	1	-4.7279	0.0006949	-8.551	9.61e-10	-8.1119	6.47e-09	-6.3819	4.71e-06	-7.4532	9.46e-08
RPL9_6	1	-4.3795	0.0016124	-7.9672	1.19e-08	-7.5281	7.05e-08	-5.7982	3.1e-05	-6.8694	8.55e-07
S100A10_ATAC	6	-0.43747	0.10492	-2.3979	2.58e-08	0.35918	0.19811	-0.69917	0.042178	-2.5348	6.74e-06
SEC23B_TSS	6	-0.25238	0.38737	-0.58133	0.14713	0.6516	0.254	-0.22042	0.53965	0.086938	0.88182
SH3BP5_ATAC	6	-1.1383	0.00053023	-0.35137	0.28076	-1.0926	0.0073334	0.37015	0.15778	-1.2131	0.0017147
SPTLC2_ATAC1	5	-0.63789	0.12644	-1.279	0.0030174	-0.55774	0.17678	-0.31938	0.32754	-2.2003	9.5e-05
SPTLC2_ATAC2	6	-0.60811	0.018958	-1.7199	0.00036903	0.14161	0.17819	-0.011315	0.9775	-2.0899	0.00025181
SPTLC2_TSS	6	-1.3023	0.0084355	-1.9239	7.52e-05	-1.9874	1.87e-05	-1.0598	0.0014202	0.57929	0.32675
SUB1_ATAC	6	-0.61462	0.11072	-1.5433	0.00077957	-0.44711	0.079685	-0.12496	0.77033	-0.20431	0.58305
SUB1_TSS	6	-1.1083	0.0013621	-1.4901	0.0025965	-1.6761	0.00040143	-0.24687	0.49931	-1.152	0.0035471
TYMP_ATAC	6	-0.6147	0.032288	-1.6201	0.00038667	-2.2441	4.79e-06	-0.15872	0.7003	-1.5691	0.0015527
VCAN_ATAC	6	-1.1381	0.0001059	-1.3219	0.00091787	-1.4388	0.0038256	-0.5847	0.027645	-1.5185	0.0024615
ZEB2_ATAC1	6	-0.67028	0.033775	0.15128	0.74042	-0.88032	0.057243	0.29871	0.21187	0.42815	0.23015
ZEB2_ATAC2	6	-1.7309	2.83e-06	0.16156	0.21061	0.41766	0.23627	-1.4294	0.0040376	-1.1051	0.032916
ZEB2_ATAC3	6	-0.99368	0.0084127	-1.6356	0.0027273	-2.0756	9.38e-06	-0.80385	0.076746	-1.9001	0.00011413
ZEB2_ATAC4	6	-1.4729	0.0019996	-2.2663	4.29e-06	-3.5408	3.55e-11	-1.6357	0.00035836	-3.378	9.28e-08
ZEB2_TSS	5	-2.1306	5.68e-06	-5.4917	1.15e-10	0.042644	0.8316	-3.899	1.64e-08	-4.1185	5.31e-08
ZFP36L2_TSS	6	-1.0735	0.0032896	0.3319	0.25197	0.3506	0.33074	-1.5271	0.0023215	0.12718	0.2427
PDX#062614_CRISPR knockout screen with 39 "AML target" library
Gene_ID	Numbers of sgRNA	CRISPR beta score and p-val (from column C to F)
		062614_invitro_1|beta	062614_invitro_1|wald-p-value	062614_invitro_2|beta	062614_invitro_2|wald-p-value
ATR	2	-0.72613	0.12182	-0.99365	0.03424
BRD4	2	-1.0197	0.060272	-1.0985	0.042888
BRD9	2	-0.93153	0.057843	-0.87639	0.074096
CD47	2	0.17103	0.60973	0.23304	0.48667
CDK6	3	-0.60778	0.02524	-0.49529	0.068006
CDK7	2	-0.49923	0.17067	-0.6785	0.062595
CDK9	2	-1.0102	0.075798	-1.1626	0.0407
CHEK1	2	-1.6822	0.017682	-1.8492	0.0089666
CXCR4	2	-0.085231	0.71419	-0.37763	0.10467
DCPS	2	-0.61144	0.11859	-0.6381	0.10335
DOT1L	3	-0.78443	0.031336	-0.85933	0.018347
DYRK1A	3	-0.032338	0.88727	-0.22277	0.32863
EP300	3	0.48358	0.41908	0.66184	0.26866
EZH2	2	-0.38286	0.20878	-0.47619	0.11797
FLT3	3	-0.31352	0.12563	-0.43473	0.033659
HBO1	2	-0.54115	0.14771	-0.6965	0.062313
HDAC3	2	-0.68615	0.14464	-1.0287	0.028728
IRF2BP2	2	-0.66222	0.20928	-0.85015	0.10679
IRF8	2	0.33438	0.81503	1.1227	0.43208
JAK2_PKc	2	-0.37119	0.12849	-0.1673	0.49326
JAK2_PKc2	2	-0.011717	0.90525	-0.044165	0.65368
JAK3	2	-0.095603	0.82092	-0.27424	0.51609
KDM1A	2	0.1213	0.82145	0.13593	0.8
KMT2A	2	-0.82284	0.073551	-0.69506	0.13062
MEF2D	2	0.28427	0.62699	-0.4333	0.45885
MEN1	2	-0.52789	0.13891	-0.59764	0.09378
METTL3	2	-0.85586	0.091475	-1.115	0.027901
MOF	2	-0.96204	0.099019	-0.71291	0.21981
MYC	2	-1.0113	0.051626	-0.97528	0.059521
neg01	1	0.12634	0.39215	-0.066216	0.6538
neg02	1	0.07451	0.34462	0.018726	0.81226
neg03	1	-0.19362	0.45506	-0.21543	0.4059
neg04	1	-0.28194	0.52436	-0.46808	0.29055
neg05	1	-0.25085	0.36263	-0.184	0.50428
neg06	1	-0.11881	0.28437	0.0039098	0.9719
neg07	1	0.10444	0.33932	-0.0082745	0.93965
neg08	1	0.53105	0.53285	0.40473	0.63457
NSD3	2	0.46171	0.24994	0.24021	0.54947
NTC17	1	0.32768	0.40651	-0.09765	0.80463
PRMT5	3	-0.5391	0.044846	-0.55533	0.038776
PU.1	2	-2.4016	0.0016056	-2.0901	0.0050384
RBM39	2	-0.6477	0.18513	-0.76504	0.11719
SETD2	3	-0.57595	0.057318	-0.70524	0.01993
SETDB1	3	0.84953	0.56988	1.3763	0.35725
SIK3	2	0.11399	0.31052	-0.0033084	0.97652
SMARCA4	2	-0.6542	0.08684	-0.62309	0.10286
TRIM24_BD	2	0.392	0.29486	0.23717	0.52622
TRIM24_RING	2	1.5748	0.61466	1.5553	0.61905
WEE1	2	-0.56368	0.21305	-1.0265	0.023355
ZMYND8	2	-0.57501	0.15718	-0.81302	0.045483
Primary#7050_CRISPR knockout screen with 39 "AML target" library
Gene_ID	Numbers of sgRNA	CRISPR beta score and p-val (from column C to J)
		7050_invitro_d22|beta	7050_invitro_d22|wald-p-value	7050_BM_1|beta	7050_BM_1|wald-p-value	7050_BM_2|beta	7050_BM_2|wald-p-value	7050_BM_3|beta	7050_BM_3|wald-p-value
ATR	2	-1.0429	0.20916	0.37345	0.65292	-1.8681	0.024465	-1.2108	0.14484
BRD4	2	-1.3278	0.077186	-1.3495	0.072604	-6.2738	4.36e-16	-3.2446	3.18e-05
BRD9	2	-0.66072	0.29143	-1.2342	0.048808	-1.6942	0.0077086	-0.96901	0.12218
CD47	2	0.39617	0.67262	-0.80738	0.38971	-0.30175	0.7515	-0.36638	0.69685
CDK6	3	-0.96784	0.13107	-0.87422	0.17262	-0.66555	0.29974	-2.1682	0.00073703
CDK7	2	-0.91505	0.25947	-0.87988	0.27824	-0.94939	0.2425	-0.2256	0.78101
CDK9	2	-0.58589	0.37631	-0.30041	0.6501	-0.73789	0.26843	-0.40444	0.54164
CHEK1	2	-1.9606	0.0097847	-1.4497	0.056109	-1.3848	0.068155	-2.1629	0.004383
CXCR4	2	0.34031	0.72922	-0.65868	0.50292	-3.1549	0.0026036	-1.1364	0.24878
DCPS	2	0.32631	0.65523	0.1278	0.86117	0.027056	0.97047	-1.1624	0.11171
DOT1L	3	-0.0633	0.95145	0.2599	0.8026	0.6354	0.54165	-1.1388	0.27528
DYRK1A	3	-0.2542	0.66428	-0.97521	0.095948	-1.6914	0.0043874	-0.66357	0.25744
EP300	3	0.5959	0.37218	-0.30087	0.65231	-1.3333	0.046963	-0.26632	0.69007
EZH2	2	-0.064278	0.91756	-0.1877	0.76245	-1.7308	0.0053157	-0.93882	0.13058
FLT3	3	-0.1586	0.77352	-0.80972	0.1418	-1.9524	0.00046182	-0.57766	0.29469
HBO1	2	0.081717	0.91524	0.44686	0.56057	-1.0052	0.19133	-1.0423	0.17479
HDAC3	2	-0.49185	0.51628	-0.76826	0.31066	0.75537	0.31885	-0.25973	0.73178
IRF2BP2	2	-1.6976	0.010882	-0.66529	0.31829	0.0467	0.94416	-1.7818	0.0075454
IRF8	2	0.2093	0.71283	0.38773	0.49535	-1.3673	0.016203	0.031578	0.95572
JAK2_PKc	2	-0.89287	0.11456	0.16923	0.76486	0.31019	0.58363	-0.42065	0.45725
JAK2_PKc2	2	-0.82388	0.35071	1.0292	0.24371	-0.81266	0.35891	-0.47709	0.58901
JAK3	2	0.10773	0.89618	0.63493	0.44187	-1.6454	0.04625	-0.99381	0.22869
KDM1A	2	-0.73503	0.29404	-0.54577	0.43597	-2.069	0.0045611	-0.95488	0.17415
KMT2A	2	-0.81523	0.22533	-0.34661	0.6062	-1.2772	0.057658	-1.6513	0.014067
MEF2D	2	0.20895	0.7705	0.3548	0.62036	-0.1182	0.86898	-0.71172	0.32047
MEN1	2	-0.98131	0.11706	-0.96501	0.12328	-0.25503	0.68396	-1.3433	0.032011
METTL3	2	-0.50332	0.50424	-0.48013	0.52409	-4.1336	5.42e-08	-0.73994	0.32626
MOF	2	-1.5818	0.04471	0.033675	0.96587	0.047773	0.95198	-1.5209	0.056821
MYC	2	-0.95686	0.21295	-0.011944	0.98759	-0.71838	0.35633	0.11179	0.88434
neg01	1	0.69397	0.56262	-0.82782	0.4898	-0.87561	0.46505	-1.1635	0.33168
neg02	1	0.76442	0.8174	-0.45343	0.89107	-0.67241	0.83905	2.0102	0.54375
neg03	1	0.84562	0.51394	0.61749	0.63363	-1.7618	0.17379	-0.30995	0.81091
neg04	1	0.60682	0.80499	1.3309	0.58817	1.1103	0.65144	-1.4671	0.55057
neg05	1	0.6622	0.57004	0.21048	0.85673	-1.6486	0.15727	0.50912	0.66234
neg06	1	0.62211	0.5575	0.33485	0.75222	0.20363	0.84775	-0.030937	0.97673
neg07	1	0.66299	0.87254	-1.0225	0.80458	1.431	0.72914	0.73371	0.85908
neg08	1	0.69293	0.55208	0.0058363	0.996	-0.51502	0.6585	-6.7995	3.87e-09
NSD3	2	0.4473	0.601	0.319	0.70918	-0.49119	0.56582	-0.6338	0.45869
NTC17	1	0.7732	0.67351	1.372	0.45468	-0.58029	0.75183	0.20027	0.9131
PRMT5	3	-0.3793	0.60734	-0.73525	0.31921	-1.155	0.11827	-1.4593	0.048165
PU.1	2	-2.2718	0.0067022	-1.7151	0.040686	-5.942	4.2e-12	-1.956	0.020965
RBM39	2	-1.1044	0.15811	0.47675	0.5423	-1.4197	0.071704	-0.79382	0.31052
ROSA26_ALL	1	0.59543	0.93479	0.41475	0.95455	1.6014	0.82583	1.3599	0.85176
SETD2	3	-0.28075	0.58119	-0.46477	0.36113	-0.79354	0.11901	-0.29902	0.55684
SETDB1	3	-1.437	0.028025	0.28566	0.66229	-4.1397	1.06e-09	-2.5706	9.6e-05
SIK3	2	-0.30892	0.8408	-0.029083	0.98491	0.42145	0.78405	1.3799	0.36956
SMARCA4	2	0.17861	0.82149	-0.52313	0.5088	0.49021	0.53645	-0.12777	0.87186
TRIM24_BD	2	0.98019	0.8377	1.0063	0.83343	-0.37069	0.93833	1.7828	0.70947
TRIM24_RING	2	0.95417	0.28284	-0.62783	0.47983	-1.7604	0.05124	-0.387	0.66326
WEE1	2	-0.97661	0.16617	-0.75503	0.28443	-1.2984	0.066637	-0.78257	0.26733
ZMYND8	2	-0.3723	0.55274	-0.296	0.63693	0.64442	0.30419	-0.045643	0.94198
Primary#7050_CRISPR knockout screen with chromatin regulator domain library
gene domain_ID	Numbers of sgRNA	CRISPR beta score and p-val (from column C to F)
		7050_invitro_D14|beta	7050_invitro_D14|wald-p-value	7050_invitro_D21|beta	7050_invitro_D21|wald-p-value
ACAT1_AT	5	-0.31875	0.0004844	-0.28961	0.0015193
ACTR_AT	5	-0.57647	0.00035429	-0.71486	9.45e-06
ASH1L_BD	6	-0.47677	0.00031757	-0.54187	4.27e-05
ASH1L_SET	6	-0.51528	0.00026725	-0.70785	5.55e-07
ATAD2_BD	6	-0.49625	0.0022333	-0.55403	0.00064075
ATAD2B_BD	6	-0.37995	0.00016924	-0.31838	0.0016237
ATAT1_AT	7	-0.48649	4.06e-05	-0.58808	7e-07
ATF2_AT	5	-0.22344	0.023168	-0.18518	0.059853
ATRX_ATPase	7	-0.011286	0.91673	-0.31577	0.0034472
BAZ1A_BD	8	-0.24519	0.00050831	-0.26884	0.00013796
BAZ1B_BD	6	-0.48702	0.00056337	-0.67268	1.9e-06
BAZ2A_BD	6	-0.53691	2.61e-05	-0.56427	9.87e-06
BAZ2B_BD	6	-0.45934	0.00010045	-0.50009	2.29e-05
BPTF_BD	5	-0.5418	0.0070375	-0.87905	1.23e-05
BRD1_BD	6	-0.55686	0.0032074	-0.67461	0.00035651
BRD2_BD1	8	-0.42335	0.00071543	-0.83871	2.05e-11
BRD2_BD2	5	-0.39336	0.0068664	-0.76211	1.63e-07
BRD3_BD1	9	-0.50126	4.27e-07	-0.55654	1.98e-08
BRD3_BD2	4	-0.29729	0.039212	-0.57834	6.05e-05
BRD4_BD1	9	-0.49764	0.00033525	-1.3805	3.08e-23
BRD4_BD2	4	-0.44974	0.028764	-1.0777	1.66e-07
BRD8_BD	6	-0.47997	0.0036819	-0.7201	1.32e-05
BRD9_BD	6	-0.40171	0.020495	-0.61036	0.00043135
BRDT_BD1	7	-0.4945	3.05e-05	-0.59304	5.71e-07
BRDT_BD2	6	-0.30044	0.0071762	-0.52305	2.86e-06
BRPF1_BD	6	-0.4128	0.0013593	-0.70322	4.86e-08
BRPF3_BD	5	-0.35364	0.005629	-0.53464	2.85e-05
BRWD1_BD1	7	-0.47205	0.00053696	-0.60188	1.02e-05
BRWD1_BD2	6	-0.54303	0.00030678	-0.53765	0.00034955
BRWD3_BD1	9	-0.27868	2.45e-05	-0.26256	7.02e-05
BRWD3_BD2	8	-0.29466	0.00017269	-0.34566	1.05e-05
CARM1_RMT	6	-0.48133	0.00025325	-0.67529	2.85e-07
CDK1	5	-1.4566	6.3e-06	-2.5488	9.71e-15
CDK9	6	-0.91263	0.00094015	-1.4363	2e-07
CECR2_BD	9	-0.36759	7.31e-05	-0.44682	1.43e-06
CHD1_ATPase	6	-0.1972	0.20217	-0.16079	0.29835
CHD1L_ATPase	7	-0.31434	0.00047372	-0.30078	0.00082387
CHD2_ATPase	6	-0.79893	3.19e-05	-0.97701	3.66e-07
CHD3_ATPase	8	-0.39189	2.41e-06	-0.40369	1.19e-06
CHD4_ATPase	6	-0.72056	0.0012592	-1.426	2.04e-10
CHD5_ATPase	7	-0.32662	0.0013106	-0.48762	1.61e-06
CHD6_ATPase	5	-0.31667	0.0029245	-0.42402	6.77e-05
CHD7_ATPase	4	-0.52421	0.00027158	-0.50792	0.00041485
CHD8_ATPase	5	-0.62503	0.004474	-0.7838	0.00036435
CHD9_ATPase	5	-0.40818	0.00022295	-0.38183	0.00055357
CLOCK_AT	9	-0.21584	0.0035002	-0.1542	0.036931
CREBBP_AT	15	-0.31886	0.0081235	-0.36737	0.0022898
CREBBP_BD	6	-0.45507	0.019657	-0.56197	0.0039656
DOT1L_SET	12	-0.44833	0.00063155	-0.85195	8.51e-11
EHMT1_SET	8	-0.75505	8.92e-06	-1.191	2.55e-12
EHMT2_SET	7	-0.68898	7.78e-05	-1.2243	2.23e-12
ELP3_AT	7	-0.45173	0.0023195	-0.99448	2.02e-11
EP300_AT	15	-0.2351	0.017988	-0.40851	3.94e-05
EP300_BD	6	-0.26951	0.085617	-0.55728	0.00037896
EP400_ATPase	5	-0.69788	0.0045382	-1.2684	2.6e-07
ERCC6_ATPase	7	-0.35002	0.00039111	-0.45863	3.38e-06
EZH1_SET	10	-0.53763	1.25e-06	-0.64712	5.41e-09
EZH2_SET	6	-0.253	0.010583	-0.47448	1.64e-06
GCN5_AT	6	-0.34043	0.0011289	-0.48329	3.79e-06
GTF3C4_AT	6	-0.22562	0.025664	-0.38411	0.00014555
HAT1_AT	11	-0.3345	2.13e-06	-0.34094	1.35e-06
HBO1_AT	5	-0.61153	0.0058794	-0.68846	0.0019282
HDAC1_HDAC	8	-0.50852	7.42e-06	-0.56851	5.44e-07
HDAC10_HDAC	7	-0.48194	0.00012821	-0.63267	4.97e-07
HDAC11_HDAC	7	-0.55264	1.08e-05	-0.65928	1.53e-07
HDAC2_HDAC	5	-0.44108	0.00020234	-0.2944	0.013115
HDAC3_HDAC	6	-0.50977	0.018028	-1.1874	3.68e-08
HDAC4_HDAC	5	-0.10812	0.088067	-0.017092	0.78742
HDAC5_HDAC	6	-0.42755	0.0012762	-0.52925	6.68e-05
HDAC6_HDAC	12	-0.44033	7.9e-08	-0.48164	4.26e-09
HDAC7_HDAC	9	-0.28509	0.00080102	-0.26162	0.0020902
HDAC8_HDAC	6	-0.31311	0.010586	-0.37417	0.0022539
HDAC9_HDAC	6	-0.33365	0.0011864	-0.30001	0.0035517
HELLS_ATPase	6	-0.18158	0.061165	-0.31291	0.001253
HIF1AN_Hydroxylase	7	-0.65896	1.15e-05	-0.79451	1.24e-07
HLTF_ATPase	6	-0.23828	0.010334	-0.20087	0.030594
HR_Hydroxylase	6	-0.48515	0.00023409	-0.54996	3.04e-05
HSPBAP1_Hydroxylase	9	-0.37108	7.6e-05	-0.36302	0.0001081
INO80_ATPase	8	-0.76976	0.00012467	-1.3982	3.87e-12
JARID2_Hydroxylase	6	-0.25162	0.0016748	-0.22282	0.0053871
JMJD1C_Hydroxylase	6	-0.3552	0.0034912	-0.36661	0.002571
JMJD4_Hydroxylase	7	-0.39224	3.77e-05	-0.40374	2.21e-05
JMJD6_Hydroxylase	4	-0.31322	0.043255	-0.63027	4.78e-05
JMJD7_Hydroxylase	5	-0.38032	0.0017124	-0.3587	0.003097
JMJD8_Hydroxylase	6	-0.58551	2.59e-05	-0.57854	3.22e-05
KAT2A_BD	6	-0.37938	0.00058478	-0.50289	5.16e-06
KAT2B_BD	6	-0.17607	0.0061652	-0.15617	0.015127
KDM1A_Hydroxylase	10	-0.15739	0.15742	-0.64264	7.93e-09
KDM1B_Hydroxylase	7	-0.38978	0.00015375	-0.3996	0.0001039
KDM2A_Hydroxylase	6	-0.2839	0.022357	-0.36804	0.0030627
KDM2B_Hydroxylase	5	-0.45843	0.0013603	-0.61193	1.91e-05
KDM3A_Hydroxylase	6	-0.33722	0.0037112	-0.49097	2.39e-05
KDM3B_Hydroxylase	4	-0.49537	0.010256	-0.97508	4.36e-07
KDM4A_Hydroxylase	7	-0.61691	1.3e-05	-0.63764	6.55e-06
KDM4B_Hydroxylase	10	-0.37313	6.17e-05	-0.50956	4.48e-08
KDM4C_Hydroxylase	10	-0.29361	8.72e-05	-0.29195	9.55e-05
KDM4D_Hydroxylase	6	-0.15391	0.050087	-0.2732	0.00050545
KDM5A_Hydroxylase	6	-0.45059	0.00035734	-0.43905	0.00050402
KDM5B_Hydroxylase	8	-0.40451	0.00017464	-0.57868	7.93e-08
KDM5C_Hydroxylase	7	-0.27316	0.060584	-0.50158	0.00057014
KDM5D_Hydroxylase	7	-0.074204	0.041423	0.013723	0.70604
KDM6A_Hydroxylase	4	-0.45745	0.0083305	-0.54018	0.0018356
KDM6B_Hydroxylase	6	-0.52454	0.0001265	-0.84724	5.99e-10
KDM7A_Hydroxylase	5	-0.25711	0.014183	-0.3471	0.00092963
KDM8_Hydroxylase	11	-0.41014	5.14e-05	-0.64409	2.04e-10
KMT2A_BD	9	-0.76841	5.63e-07	-1.0149	3.94e-11
KMT2B_SET	6	-1.0143	2.56e-06	-1.3924	1.09e-10
KMT2C_SET	9	-0.42732	2.95e-06	-0.40164	1.09e-05
KMT2D_SET	8	-0.83257	5.28e-07	-1.1909	8.09e-13
MINA_Hydroxylase	6	-0.21419	0.015061	-0.32702	0.00020604
MLL1_SET	6	-0.82825	0.00012241	-1.2649	4.62e-09
MLL5_SET	9	-0.51209	3.27e-06	-0.47861	1.37e-05
MOF_AT	6	-0.94389	0.0003795	-1.698	1.86e-10
MORF_AT	6	-0.313	0.012175	-0.4593	0.00023435
MOZ_AT	7	-0.39684	0.0051484	-0.78898	2.69e-08
NAT10_AT	5	-0.68749	0.0035806	-1.2186	2.45e-07
NCOA1_AT	6	-0.34854	0.0045086	-0.51456	2.76e-05
NCOA2_AT	6	-0.37813	0.00089172	-0.47788	2.68e-05
neg01	1	0.12359	0.52883	-0.0082898	0.9663
neg02	1	-0.010573	0.92048	-0.12724	0.22961
neg03	1	0.029384	0.7485	0.017467	0.84885
neg04	1	-0.02865	0.73581	-0.04309	0.61183
neg05	1	-0.21904	0.2818	-0.046855	0.81791
neg06	1	-0.015364	0.94235	0.30074	0.1569
neg07	1	-0.097608	0.59014	-0.16328	0.36758
neg08	1	0.078719	0.094121	0.02659	0.57175
neg09	1	-0.044008	0.84111	-0.047848	0.82745
neg10	1	0.20289	0.41353	0.15884	0.52207
neg11	1	0.24279	0.28358	0.26814	0.23631
neg12	1	-0.051343	0.58542	-0.093224	0.32196
neg13	1	0.1013	0.49131	0.16443	0.26396
neg14	1	0.047539	0.85456	-0.6134	0.018007
neg15	1	-0.12186	0.30572	0.15921	0.18084
neg16	1	0.034975	0.76486	-0.12253	0.29471
neg17	1	0.03398	0.75058	0.04738	0.65761
neg18	1	-0.063958	0.37581	-0.075486	0.2959
neg19	1	0.027079	0.82452	-0.12915	0.29027
neg20	1	-0.1995	0.3573	0.15248	0.48171
neg21	1	-0.098514	0.40429	0.17658	0.13496
neg22	1	0.041098	0.72454	0.075573	0.51698
neg23	1	0.1518	0.18531	0.010061	0.93004
neg24	1	0.033264	0.53071	0.002705	0.95934
neg25	1	0.066803	0.33965	-0.074289	0.2883
neg26	1	-0.0068117	0.93441	-0.034926	0.67306
neg27	1	0.07231	0.63872	0.22751	0.13963
neg28	1	-0.21964	0.42569	0.20091	0.46622
neg29	1	-0.12448	0.42494	-0.20664	0.18532
neg30	1	-0.0059952	0.94295	0.11412	0.17316
neg31	1	-0.083338	0.76408	0.33809	0.22339
neg32	1	-0.032856	0.57652	-0.040851	0.48745
neg33	1	-0.14965	0.23323	-0.087401	0.4863
neg34	1	0.062653	0.63264	-0.20609	0.11587
neg35	1	0.060723	0.703	-0.052955	0.73951
neg36	1	0.13935	0.0983	-0.0018097	0.98287
neg37	1	-0.014206	0.86363	-0.085992	0.29848
neg38	1	-0.11586	0.35798	0.16827	0.18185
neg39	1	-0.038496	0.35171	0.040227	0.33048
neg40	1	0.044834	0.84945	-0.10789	0.64783
neg41	1	-0.18214	0.14678	0.063086	0.61528
neg42	1	0.11103	0.45931	0.18335	0.22171
neg43	1	-0.19008	0.37846	-0.36617	0.089757
neg44	1	-0.055186	0.6015	-0.035222	0.73889
neg45	1	0.041194	0.82382	0.021728	0.90652
neg46	1	0.019192	0.86856	-0.15109	0.19262
neg47	1	0.1726	0.48188	0.11053	0.65244
neg48	1	0.033495	0.60341	0.020909	0.74571
neg49	1	-0.13759	0.055644	0.02612	0.71636
neg50	1	0.11442	0.50626	0.19351	0.26098
NO66_Hydroxylase	5	-0.47519	0.00038461	-0.47157	0.00042546
NSD1_SET	6	-0.25808	0.002239	-0.14817	0.079239
NSD2_SET	6	-0.46854	0.00012411	-0.49214	5.54e-05
NSD3_SET	5	-0.40877	0.0031346	-0.61941	7.67e-06
PADI4_Hydroxylase	8	-0.45884	1.73e-05	-0.57053	9.17e-08
PBRM1_BD1	9	-0.39377	3.17e-05	-0.52023	3.87e-08
PBRM1_BD2	8	-0.41584	8.61e-05	-0.52981	5.65e-07
PBRM1_BD3	5	-0.38447	0.0053391	-0.54615	7.58e-05
PBRM1_BD4	3	-0.11121	0.31291	-0.1005	0.36174
PBRM1_BD5	3	-0.49318	0.011498	-0.60465	0.0019455
PBRM1_BD6	3	-0.53157	0.009357	-0.72286	0.00041025
PCAF_AT	5	-0.14452	0.033959	-0.15605	0.022032
PCNA	4	-1.2086	0.0013358	-1.9495	2.71e-07
PHF2_Hydroxylase	6	-0.23462	0.019614	-0.23753	0.018138
PHF8_Hydroxylase	5	-0.41861	0.0043278	-0.58072	7.56e-05
PhIP_BD1	8	-0.63671	1.74e-05	-0.74086	5.78e-07
PhIP_BD2	7	-0.5365	0.00014184	-0.66365	2.52e-06
POLR2A	8	-1.1367	4.65e-06	-1.5251	9.14e-10
POLR2D	2	-0.75738	0.04768	-1.3709	0.00033871
PRDM2_SET	7	-0.31212	0.00017039	-0.3383	4.61e-05
PRDM8_SET	6	-0.48773	4.72e-05	-0.59052	8.36e-07
PRDM9_SET	5	-0.3704	0.0014962	-0.3694	0.0015397
PRMT1_RMT	5	-0.91319	0.0016165	-1.3976	1.48e-06
PRMT2_RMT	6	-0.51138	5.97e-05	-0.57318	6.82e-06
PRMT3_RMT	6	-0.23063	0.021038	-0.34759	0.00050612
PRMT5_RMT	6	-0.65058	0.00027369	-1.0357	6.92e-09
PRMT6_RMT	3	-0.27635	0.10578	-0.43236	0.011389
PRMT7_RMT	5	-0.49932	0.00098399	-0.66499	1.14e-05
PRMT8_RMT	8	-0.34102	0.00016232	-0.40494	7.51e-06
PRMT9_RMT	5	-0.2819	0.0027753	-0.29986	0.0014614
RAD54L_ATPase	6	-0.44337	0.00023285	-0.47536	7.88e-05
RAD54L2_ATPase	8	-0.6121	4.22e-07	-0.69322	1.01e-08
RPA3	4	-1.2334	0.0007664	-1.6865	4.73e-06
RPL23A	3	-1.5875	0.001698	-1.8928	0.00019011
RPL9	4	-1.9256	3.18e-06	-2.7775	5.78e-11
SETD1A_SET	7	-0.32229	0.00042566	-0.40798	8.16e-06
SETD1B_SET	7	-1.293	4.37e-08	-1.6646	1.82e-12
SETD2_SET	7	-0.19718	0.038761	-0.35423	0.000205
SETD4_SET	5	-0.41571	0.0016932	-0.524	7.58e-05
SETD5_SET	7	-0.5584	0.002207	-0.96954	1.07e-07
SETD6_SET	7	-0.38221	0.00093056	-0.41659	0.00030754
SETD7_SET	9	-0.28737	0.00038839	-0.47118	5.99e-09
SETD8_SET	5	-1.3921	5.51e-05	-1.9136	3.31e-08
SETDB1_SET	9	-0.27015	0.076101	-0.86768	1.24e-08
SETDB2_SET	4	-0.36536	0.02212	-0.48665	0.0023038
SETMAR_SET	5	-0.36798	0.00066241	-0.44702	3.53e-05
SHPRH_ATPase	6	-0.40879	0.0010083	-0.4446	0.00034761
SIRT1_Hydroxylase	7	-0.291	0.0012294	-0.41882	3.29e-06
SIRT2_Hydroxylase	9	-0.47538	1.63e-05	-0.57761	1.63e-07
SIRT3_Hydroxylase	5	-0.3076	0.0096514	-0.48181	5.04e-05
SIRT4_Hydroxylase	6	-0.57944	0.00014234	-0.82556	6.03e-08
SIRT5_Hydroxylase	6	-0.3208	0.004537	-0.44544	8.12e-05
SIRT6_Hydroxylase	10	-0.54041	1.06e-05	-0.69337	1.59e-08
SIRT7_Hydroxylase	10	-0.56895	1.7e-06	-0.66774	1.94e-08
SMARCA2_ATPase	7	-0.39445	0.0016519	-0.49699	7.35e-05
SMARCA2_BD	6	-0.26977	0.015423	-0.43163	0.00010638
SMARCA4_ATPase	8	-0.13129	0.66663	-0.23569	0.43909
SMARCA4_BD	9	-0.50552	1.36e-06	-0.60523	7.26e-09
SMARCAD1_ATPase	5	-0.48563	0.0010314	-0.58579	7.54e-05
SMARCAL1_ATPase	6	-0.44337	0.0024744	-0.68352	3.08e-06
SMYD1_SET	4	-0.48645	0.00070504	-0.47147	0.0010245
SMYD2_SET	3	-0.38057	0.011449	-0.43472	0.0038675
SMYD3_SET	8	-0.38357	0.00012064	-0.50521	4.1e-07
SMYD4_SET	6	-0.35616	0.0013169	-0.46713	2.52e-05
SMYD5_SET	9	-0.27075	8.08e-05	-0.2593	0.0001594
SP100_BD	7	-0.30465	0.0091106	-0.47365	5.03e-05
SP140_BD	1	-0.72538	0.13266	-1.1361	0.018517
SP140L_BD	1	-0.43733	0.13118	-0.4499	0.12046
SRCAP_ATPase	6	-0.90542	0.00027246	-1.5882	2.01e-10
SUV39H1_SET	9	-0.24826	0.013595	-0.3154	0.0017163
SUV39H2_SET	9	-0.25969	0.0002708	-0.31673	8.92e-06
SUV420H1_SET	7	-0.54614	0.00016569	-0.61795	2.03e-05
SUV420H2_SET	6	-0.68839	2.43e-05	-0.86797	1.03e-07
TAF1_AT	3	-0.19695	0.14853	-0.36222	0.0078828
TAF1_BD1	2	-0.089233	0.6667	-0.50792	0.014228
TAF1_BD2	4	-0.43709	0.084044	-1.2544	7.21e-07
TET1_Hydroxylase	10	-0.4314	1.3e-05	-0.48843	7.88e-07
TET2_Hydroxylase	12	-0.35782	4.19e-07	-0.45011	1.95e-10
TET3_Hydroxylase	12	-0.40959	2.28e-06	-0.45245	1.77e-07
TIP60_AT	5	-1.0117	0.00098928	-2.0632	3.03e-11
TRIM24_BD	8	0.22273	0.14533	0.38861	0.011052
TRIM28_BD	9	-1.343	5.85e-09	-1.7568	3.56e-14
TRIM33_BD	7	0.10144	0.41006	0.48633	7.81e-05
TRIM66_BD	9	-0.26059	0.0013478	-0.34319	2.42e-05
TTF2_ATPase	7	-0.86038	2.33e-05	-1.4902	2.65e-13
UTY_Hydroxylase	5	-0.032152	0.28872	0.016832	0.57861
ZMYND11_BD	7	-0.37864	0.0006081	-0.57845	1.63e-07
ZMYND8_BD	8	-0.17285	0.13037	-0.32811	0.004087
Primary#6481_CRISPR knockout screen with chromatin regulator domain library
gene domain_ID	Numbers of sgRNA	CRISPR beta score and p-val (from column C to F)
		6481_D19|beta	6481_D19|wald-p-value	6481_D22|beta	6481_D22|wald-p-value
ACAT1_AT	5	-0.29072	0.027057	-0.32318	0.013992
ACTR_AT	5	-0.48917	0.010827	-0.52513	0.0062283
ASH1L_BD	6	-0.53874	0.0044821	-0.5554	0.0033901
ASH1L_SET	6	-0.48632	0.0066188	-0.56564	0.0015887
ATAD2_BD	6	-0.55226	0.0052234	-0.62779	0.0014999
ATAD2B_BD	6	-0.45374	0.0066473	-0.53054	0.0015068
ATAT1_AT	7	-0.57133	0.0010923	-0.57875	0.00093938
ATF2_AT	5	-0.45054	0.0095155	-0.41281	0.017509
ATRX_ATPase	7	-0.20509	0.015974	-0.1921	0.024008
BAZ1A_BD	8	-0.30544	0.005186	-0.28892	0.0081901
BAZ1B_BD	6	-0.64256	0.0040363	-0.78426	0.00044967
BAZ2A_BD	6	-0.5093	0.0062962	-0.5818	0.0018041
BAZ2B_BD	6	-0.3534	0.0088065	-0.37909	0.0049563
BPTF_BD	5	-0.78339	0.0056867	-0.87988	0.0018971
BRD1_BD	6	-0.41713	0.021004	-0.48709	0.0070417
BRD2_BD1	8	-0.67294	0.00042346	-0.78166	4.23e-05
BRD2_BD2	5	-0.55642	0.0098295	-0.65944	0.0022151
BRD3_BD1	9	-0.41272	0.00070215	-0.44218	0.0002827
BRD3_BD2	4	-0.31254	0.032532	-0.27623	0.058831
BRD4_BD1	9	-0.87796	1.63e-05	-0.88201	1.49e-05
BRD4_BD2	4	-0.751	0.0099718	-0.83714	0.0040773
BRD8_BD	6	-0.53466	0.0032964	-0.5721	0.0016642
BRD9_BD	6	-0.59045	0.0089804	-0.67993	0.0026261
BRDT_BD1	7	-0.50586	0.0023324	-0.55709	0.00080079
BRDT_BD2	6	-0.30592	0.03248	-0.34613	0.015541
BRPF1_BD	6	-0.53551	0.0052202	-0.65467	0.00063882
BRPF3_BD	5	-0.42183	0.01594	-0.49777	0.0044538
BRWD1_BD1	7	-0.4308	0.0025025	-0.42004	0.0032026
BRWD1_BD2	6	-0.38729	0.01582	-0.47876	0.0028569
BRWD3_BD1	9	-0.28554	0.0020774	-0.31479	0.00068814
BRWD3_BD2	8	-0.34893	0.0029988	-0.3694	0.0016783
CARM1_RMT	6	-0.59499	0.0044296	-0.62485	0.0028022
CDK1	5	-0.93816	0.0017084	-1.0284	0.00058708
CDK9	6	-0.75977	0.0012763	-0.77565	0.0010068
CECR2_BD	9	-0.39784	0.00082567	-0.39872	0.0008038
CHD1_ATPase	6	-0.47658	0.0078019	-0.52051	0.0036641
CHD1L_ATPase	7	-0.40802	0.0042426	-0.4421	0.0019459
CHD2_ATPase	6	-0.70353	0.0016615	-0.66331	0.0030251
CHD3_ATPase	8	-0.35617	0.0025602	-0.37408	0.0015358
CHD4_ATPase	6	-0.78451	0.0023091	-0.953	0.00021547
CHD5_ATPase	7	-0.30603	0.0090098	-0.33001	0.0048576
CHD6_ATPase	5	-0.45499	0.0075958	-0.40615	0.017165
CHD7_ATPase	4	-0.45546	0.019115	-0.4184	0.031328
CHD8_ATPase	5	-0.24896	0.06996	-0.30963	0.024215
CHD9_ATPase	5	-0.48877	0.0095998	-0.51152	0.0067182
CLOCK_AT	9	-0.36971	0.001262	-0.36996	0.0012521
CREBBP_AT	15	-0.26207	9.15e-05	-0.25782	0.00011869
CREBBP_BD	6	-0.31594	0.019681	-0.29875	0.027413
DOT1L_SET	12	-0.70837	1.09e-05	-0.80356	6.04e-07
EHMT1_SET	8	-0.69449	0.000506	-0.72538	0.00028102
EHMT2_SET	7	-0.63637	0.0014728	-0.71714	0.000339
ELP3_AT	7	-0.55241	0.0029334	-0.69685	0.00017522
EP300_AT	15	-0.72293	3.42e-07	-0.80533	1.35e-08
EP300_BD	6	-0.70972	0.0016693	-0.76971	0.00065153
EP400_ATPase	5	-0.70902	0.007114	-0.83053	0.0016208
ERCC6_ATPase	7	-0.41839	0.0030801	-0.42458	0.0026693
EZH1_SET	10	-0.51351	0.0003359	-0.5466	0.00013512
EZH2_SET	6	-0.32543	0.014339	-0.37918	0.0043308
GCN5_AT	6	-0.53154	0.005986	-0.61959	0.0013565
GTF3C4_AT	6	-0.27734	0.0055739	-0.22309	0.025763
HAT1_AT	11	-0.42397	0.00032845	-0.44891	0.00014296
HBO1_AT	5	-0.81561	0.0069153	-0.86513	0.0041732
HDAC1_HDAC	8	-0.40438	0.0022164	-0.45115	0.00064154
HDAC10_HDAC	7	-0.54351	0.0016425	-0.57381	0.00088811
HDAC11_HDAC	7	-0.47373	0.0029365	-0.53346	0.00081037
HDAC2_HDAC	5	-0.30295	0.014468	-0.27773	0.024971
HDAC3_HDAC	6	-0.86558	0.0012994	-0.98736	0.00024439
HDAC4_HDAC	5	-0.16046	0.038798	-0.08377	0.28069
HDAC5_HDAC	6	-0.47728	0.0024296	-0.40722	0.009682
HDAC6_HDAC	12	-0.44488	8.5e-05	-0.48622	1.75e-05
HDAC7_HDAC	9	-0.29109	0.003997	-0.28135	0.0053996
HDAC8_HDAC	6	-0.42559	0.013887	-0.49089	0.0045449
HDAC9_HDAC	6	-0.35414	0.010761	-0.3982	0.004135
HELLS_ATPase	6	-0.26444	0.027918	-0.29412	0.014477
HIF1AN_Hydroxylase	7	-0.63955	0.00082184	-0.68252	0.00035695
HLTF_ATPase	6	-0.32756	0.015748	-0.36447	0.0072133
HR_Hydroxylase	6	-0.4678	0.0083168	-0.53711	0.0024471
HSPBAP1_Hydroxylase	9	-0.45725	0.00054337	-0.46371	0.00045253
INO80_ATPase	8	-0.50884	0.0018025	-0.60942	0.0001862
JARID2_Hydroxylase	6	-0.47988	0.0063788	-0.50017	0.0044693
JMJD1C_Hydroxylase	6	-0.56028	0.0038934	-0.59382	0.0022176
JMJD4_Hydroxylase	7	-0.48492	0.0011174	-0.45005	0.0024873
JMJD6_Hydroxylase	4	-0.56491	0.022549	-0.64822	0.0088619
JMJD7_Hydroxylase	5	-0.36132	0.022632	-0.4084	0.0099769
JMJD8_Hydroxylase	6	-0.76044	0.0011496	-0.72993	0.0018034
KAT2A_BD	6	-0.5386	0.0045523	-0.61531	0.0011925
KAT2B_BD	6	-0.43974	0.0036689	-0.39046	0.0098866
KDM1A_Hydroxylase	10	-0.54436	0.00036688	-0.62015	4.93e-05
KDM1B_Hydroxylase	7	-0.38134	0.0040099	-0.36949	0.005302
KDM2A_Hydroxylase	6	-0.46897	0.0043835	-0.45354	0.0058614
KDM2B_Hydroxylase	5	-0.58948	0.0098141	-0.67015	0.0033298
KDM3A_Hydroxylase	6	-0.43014	0.0072146	-0.46117	0.0039691
KDM3B_Hydroxylase	4	-0.37908	0.032206	-0.38114	0.031279
KDM4A_Hydroxylase	7	-0.46672	0.0016352	-0.44158	0.0028821
KDM4B_Hydroxylase	10	-0.36596	0.00072374	-0.38616	0.00036111
KDM4C_Hydroxylase	10	-0.42421	0.00012469	-0.38362	0.00052093
KDM4D_Hydroxylase	6	-0.29928	0.015813	-0.32602	0.0085685
KDM5A_Hydroxylase	6	-0.44703	0.0059424	-0.46955	0.0038583
KDM5B_Hydroxylase	8	-0.52771	0.00073226	-0.53365	0.00063724
KDM5C_Hydroxylase	7	-0.48933	0.0013382	-0.42336	0.0055143
KDM5D_Hydroxylase	7	-0.015466	0.62987	-0.045782	0.15372
KDM6A_Hydroxylase	4	-0.82081	0.0056806	-0.81376	0.0061079
KDM6B_Hydroxylase	6	-0.49965	0.0043033	-0.5314	0.0023939
KDM7A_Hydroxylase	5	-0.44344	0.028688	-0.493	0.015006
KDM8_Hydroxylase	11	-0.4449	0.00056992	-0.52865	4.24e-05
KMT2A_BD	9	-0.3471	0.0019434	-0.34898	0.0018359
KMT2B_SET	6	-0.87539	0.00074681	-0.95474	0.00023568
KMT2C_SET	9	-0.40573	0.0016413	-0.41117	0.0014175
KMT2D_SET	8	-0.77655	0.00025228	-0.86739	4.37e-05
MINA_Hydroxylase	6	-0.34774	0.007608	-0.33624	0.0098594
MLL1_SET	6	-0.33166	0.012472	-0.33968	0.010498
MLL5_SET	9	-0.55826	0.0004522	-0.62581	8.42e-05
MOF_AT	6	-0.8634	0.0017741	-1.0213	0.00021939
MORF_AT	6	-0.38614	0.01353	-0.44053	0.0048424
MOZ_AT	7	-0.62908	0.0016749	-0.69109	0.00055595
NAT10_AT	5	-0.50943	0.017917	-0.53266	0.013313
NCOA1_AT	6	-0.42227	0.0084876	-0.4445	0.0055958
NCOA2_AT	6	-0.3686	0.01032	-0.42853	0.0028648
neg01	1	0.090522	0.70188	0.1984	0.40148
neg02	1	0.053534	0.62668	0.092273	0.40182
neg03	1	0.13535	0.54328	0.1588	0.47576
neg04	1	0.057498	0.57577	0.081858	0.42565
neg05	1	-0.055776	0.46382	-0.056118	0.46109
neg06	1	0.042563	0.79247	0.14632	0.36576
neg07	1	0.0072561	0.91403	-0.06989	0.29841
neg08	1	0.057885	0.36729	-0.025927	0.68635
neg09	1	-5.72e-05	0.99936	0.069326	0.32901
neg10	1	-0.036443	0.60186	0.059059	0.39783
neg11	1	0.10233	0.44375	-0.084852	0.52538
neg12	1	-0.10384	0.36517	0.059067	0.60648
neg13	1	0.033981	0.65245	0.06574	0.3836
neg14	1	0.48476	0.42876	0.031282	0.95927
neg15	1	0.028064	0.91203	0.22735	0.37078
neg16	1	-0.038646	0.82453	-0.18876	0.27883
neg17	1	0.10236	0.56379	0.13384	0.45039
neg18	1	0.032762	0.34453	-0.01085	0.75424
neg19	1	-0.14248	0.39544	-0.11117	0.50729
neg20	1	-0.1022	0.32347	-0.0395	0.70275
neg21	1	-0.044688	0.67417	-0.10324	0.3314
neg22	1	0.053696	0.83029	0.22081	0.37812
neg23	1	-0.053847	0.65564	0.10451	0.38676
neg24	1	0.099381	0.40693	0.059503	0.61952
neg25	1	0.072446	0.66457	0.14083	0.39927
neg26	1	0.0106	0.93779	-0.14711	0.27869
neg27	1	0.057364	0.49171	0.058417	0.4838
neg28	1	-0.010769	0.92783	0.11306	0.34168
neg29	1	0.054029	0.61733	-0.098823	0.36078
neg30	1	-0.061385	0.39162	-0.042044	0.55736
neg31	1	-0.10343	0.28819	0.0053173	0.95646
neg32	1	0.041012	0.61237	0.067904	0.4015
neg33	1	0.057609	0.7907	0.19158	0.37745
neg34	1	0.016106	0.89233	0.11255	0.34422
neg35	1	-0.044366	0.46856	0.043114	0.4812
neg36	1	0.0042771	0.95412	0.07232	0.33068
neg37	1	-0.033888	0.55004	0.045539	0.42186
neg38	1	-0.14926	0.31349	-0.05792	0.69571
neg39	1	-0.038406	0.43337	-0.03267	0.50514
neg40	1	-0.050126	0.4787	-0.053576	0.44896
neg41	1	-0.1077	0.58193	-0.18546	0.34311
neg42	1	0.11694	0.54935	0.14283	0.46461
neg43	1	-0.044793	0.66265	-0.09878	0.33602
neg44	1	0.074707	0.45487	0.062715	0.53042
neg45	1	-0.0094136	0.39039	-0.0058684	0.59235
neg46	1	-0.052375	0.56952	-0.080994	0.37911
neg47	1	0.095719	0.50121	0.097977	0.49117
neg48	1	0.017754	0.40316	0.011721	0.581
neg49	1	-0.057758	0.29842	-0.00080637	0.98842
neg50	1	-0.15687	0.32126	-0.069081	0.66225
NO66_Hydroxylase	5	-0.50242	0.0068137	-0.46156	0.012926
NSD1_SET	6	-0.20004	0.024384	-0.1524	0.086353
NSD2_SET	6	-0.55489	0.0028548	-0.59445	0.0013954
NSD3_SET	5	-0.53425	0.0086762	-0.51719	0.011053
PADI4_Hydroxylase	8	-0.55378	0.00067614	-0.47966	0.0032371
PBRM1_BD1	9	-0.4479	0.0012032	-0.4875	0.00042453
PBRM1_BD2	8	-0.47653	0.0016237	-0.52358	0.00053453
PBRM1_BD3	5	-0.52239	0.0090425	-0.47474	0.017675
PBRM1_BD4	3	-0.15512	0.13111	-0.11655	0.25666
PBRM1_BD5	3	-0.61762	0.055053	-0.74751	0.020247
PBRM1_BD6	3	-0.61204	0.075331	-0.88055	0.01054
PCAF_AT	5	-0.3506	0.027871	-0.40022	0.012061
PCNA	4	-0.85574	0.013332	-0.9352	0.0068473
PHF2_Hydroxylase	6	-0.36691	0.0065406	-0.31961	0.017841
PHF8_Hydroxylase	5	-0.56894	0.0078869	-0.58613	0.006197
PhIP_BD1	8	-0.72355	0.00024869	-0.72132	0.0002597
PhIP_BD2	7	-0.5388	0.0013662	-0.49824	0.0030695
POLR2A	8	-0.72949	0.00069103	-0.7771	0.00030106
POLR2D	2	-0.78007	0.093942	-0.89853	0.053695
PRDM2_SET	7	-0.41373	0.0031293	-0.41004	0.0034064
PRDM8_SET	6	-0.73404	0.0006925	-0.67049	0.001942
PRDM9_SET	5	-0.38923	0.019674	-0.4736	0.0045388
PRMT1_RMT	5	-0.76811	0.0066865	-0.81817	0.0038705
PRMT2_RMT	6	-0.43659	0.0046058	-0.42609	0.0056858
PRMT3_RMT	6	-0.29125	0.0080313	-0.24682	0.02467
PRMT5_RMT	6	-0.66369	0.001947	-0.69992	0.0010856
PRMT6_RMT	3	-0.45118	0.063482	-0.35137	0.14832
PRMT7_RMT	5	-0.43717	0.029811	-0.57794	0.0040793
PRMT8_RMT	8	-0.29963	0.0081385	-0.37517	0.00092188
PRMT9_RMT	5	-0.35991	0.016121	-0.38942	0.0092278
RAD54L_ATPase	6	-0.63028	0.0034963	-0.69674	0.001248
RAD54L2_ATPase	8	-0.59098	0.00042305	-0.57816	0.0005627
RPA3	4	-0.76567	0.018732	-0.88681	0.0064881
RPL23A	3	-0.8604	0.052786	-1.0059	0.023619
RPL9	4	-1.2996	0.0012527	-1.4285	0.00039483
SETD1A_SET	7	-0.56933	0.0024752	-0.66302	0.00042571
SETD1B_SET	7	-1.2088	2.1e-05	-1.294	5.27e-06
SETD2_SET	7	-0.54973	0.0038442	-0.70062	0.00022982
SETD4_SET	5	-0.30011	0.031727	-0.32944	0.018387
SETD5_SET	7	-0.60776	0.0019581	-0.67223	0.00061503
SETD6_SET	7	-0.47582	0.0033592	-0.50415	0.0018873
SETD7_SET	9	-0.43527	0.00036959	-0.40202	0.0010054
SETD8_SET	5	-1.0642	0.0017396	-1.0758	0.0015486
SETDB1_SET	9	-0.43588	0.00062634	-0.42141	0.0009449
SETDB2_SET	4	-0.42976	0.039123	-0.50036	0.016317
SETMAR_SET	5	-0.33377	0.01873	-0.37032	0.0090985
SHPRH_ATPase	6	-0.58102	0.0020354	-0.57399	0.002305
SIRT1_Hydroxylase	7	-0.4488	0.0025786	-0.44241	0.0029672
SIRT2_Hydroxylase	9	-0.52202	0.00048705	-0.50861	0.00067807
SIRT3_Hydroxylase	5	-0.4337	0.010501	-0.40181	0.01775
SIRT4_Hydroxylase	6	-0.70064	0.0013049	-0.6895	0.0015565
SIRT5_Hydroxylase	6	-0.40304	0.0086914	-0.43436	0.0046862
SIRT6_Hydroxylase	10	-0.45776	0.00030298	-0.47535	0.00017575
SIRT7_Hydroxylase	10	-0.57477	0.00074279	-0.66024	0.00010683
SMARCA2_ATPase	7	-0.45473	0.0068622	-0.50303	0.0027844
SMARCA2_BD	6	-0.32061	0.026084	-0.31012	0.031379
SMARCA4_ATPase	8	-0.16849	0.46207	-0.18094	0.42957
SMARCA4_BD	9	-0.43513	0.00097188	-0.4925	0.00018892
SMARCAD1_ATPase	5	-0.48322	0.0075776	-0.46591	0.010034
SMARCAL1_ATPase	6	-0.56232	0.0072508	-0.5609	0.0073982
SMYD1_SET	4	-0.52544	0.020174	-0.5527	0.014542
SMYD2_SET	3	-0.43067	0.062031	-0.41679	0.070923
SMYD3_SET	8	-0.32638	0.0056695	-0.35652	0.0025129
SMYD4_SET	6	-0.35443	0.020546	-0.45653	0.0028516
SMYD5_SET	9	-0.34646	0.0012108	-0.32602	0.0023225
SP100_BD	7	-0.49745	0.0042514	-0.62838	0.00030524
SP140_BD	1	-0.71389	0.30179	-0.64831	0.34838
SP140L_BD	1	-0.6205	0.33867	-0.62414	0.33584
SRCAP_ATPase	6	-0.86174	0.0019873	-1.0272	0.00022901
SUV39H1_SET	9	-0.28928	0.010832	-0.37735	0.00088851
SUV39H2_SET	9	-0.36102	0.0013534	-0.36989	0.0010265
SUV420H1_SET	7	-0.14512	0.014531	-0.087091	0.14246
SUV420H2_SET	6	-0.71487	0.0013349	-0.75394	0.00071518
TAF1_AT	3	-0.32676	0.06969	-0.31987	0.075789
TAF1_BD1	2	-0.23379	0.27805	-0.33204	0.12342
TAF1_BD2	4	-0.73592	0.014662	-0.84111	0.0052807
TET1_Hydroxylase	10	-0.39478	0.00070914	-0.37271	0.0013883
TET2_Hydroxylase	12	-0.51859	1.33e-05	-0.4555	0.00013038
TET3_Hydroxylase	12	-0.46335	9.92e-05	-0.47181	7.38e-05
TIP60_AT	5	-1.0016	0.0024605	-1.1977	0.00029917
TRIM24_BD	8	-0.23228	0.026825	-0.32708	0.0018241
TRIM28_BD	9	-1.017	2.65e-05	-1.1207	3.73e-06
TRIM33_BD	7	-0.3815	0.0088484	-0.51467	0.00041327
TRIM66_BD	9	-0.38239	0.0006774	-0.34609	0.0020975
TTF2_ATPase	7	-0.55913	0.00057477	-0.49166	0.0024619
UTY_Hydroxylase	5	0.061403	0.095571	0.055804	0.12984
ZMYND11_BD	7	-0.39647	0.0042088	-0.37668	0.0065427
ZMYND8_BD	8	-0.5051	0.0032521	-0.62844	0.00025103
Primary#7575_CRISPR knockout screen with chromatin regulator domain library
gene domain_ID	Numbers of sgRNA	CRISPR beta score and p-val (from column C to D)
		7575_D14|beta	7575_D14|wald-p-value
ACAT1_AT	5	-0.083021	0.36336
ACTR_AT	5	-0.27488	0.08834
ASH1L_BD	6	-0.35067	0.0080892
ASH1L_SET	6	-0.35422	0.012204
ATAD2_BD	6	-0.67187	3.53e-05
ATAD2B_BD	6	-0.14478	0.15183
ATAT1_AT	7	-0.3081	0.0093409
ATF2_AT	5	-0.14092	0.15214
ATRX_ATPase	7	0.34886	0.0012285
BAZ1A_BD	8	-0.00076637	0.99133
BAZ1B_BD	6	-0.46703	0.00094306
BAZ2A_BD	6	-0.32592	0.01068
BAZ2B_BD	6	-0.29113	0.013689
BPTF_BD	5	-0.86503	1.69e-05
BRD1_BD	6	-0.39971	0.034378
BRD2_BD1	8	-0.32086	0.010335
BRD2_BD2	5	-0.3243	0.025839
BRD3_BD1	9	-0.22469	0.023405
BRD3_BD2	4	-0.27998	0.052158
BRD4_BD1	9	0.13788	0.32014
BRD4_BD2	4	0.34659	0.091752
BRD8_BD	6	-0.81731	1e-05
BRD9_BD	6	-0.4848	0.0051861
BRDT_BD1	7	-0.33258	0.0050384
BRDT_BD2	6	-0.13917	0.21298
BRPF1_BD	6	-0.27306	0.034105
BRPF3_BD	5	-0.28597	0.025172
BRWD1_BD1	7	-0.51371	0.00016526
BRWD1_BD2	6	-0.61314	4.65e-05
BRWD3_BD1	9	-0.093856	0.15527
BRWD3_BD2	8	-0.19996	0.010809
CARM1_RMT	6	-0.20639	0.11663
CDK1	5	-2.1394	1e-05
CDK9	6	-1.0506	0.00014167
CECR2_BD	9	-0.20476	0.027155
CHD1_ATPase	6	-0.73588	1e-05
CHD1L_ATPase	7	-0.20815	0.020639
CHD2_ATPase	6	-0.49986	0.0092476
CHD3_ATPase	8	-0.021062	0.7999
CHD4_ATPase	6	-0.75259	0.00076164
CHD5_ATPase	7	-0.037346	0.71324
CHD6_ATPase	5	-0.17327	0.10349
CHD7_ATPase	4	0.042493	0.76743
CHD8_ATPase	5	-0.68872	0.0017371
CHD9_ATPase	5	-0.22021	0.046411
CLOCK_AT	9	-0.089737	0.22473
CREBBP_AT	15	0.55051	1e-05
CREBBP_BD	6	0.542	0.0054185
DOT1L_SET	12	-1.0845	1e-05
EHMT1_SET	8	-0.5237	0.0020584
EHMT2_SET	7	-0.46691	0.0074114
ELP3_AT	7	-0.48696	0.0010258
EP300_AT	15	0.49955	1e-05
EP300_BD	6	0.4882	0.0018459
EP400_ATPase	5	-1.1742	1e-05
ERCC6_ATPase	7	-0.22327	0.023704
EZH1_SET	10	-0.26887	0.015334
EZH2_SET	6	-0.23479	0.017699
GCN5_AT	6	-0.12104	0.24695
GTF3C4_AT	6	-0.39499	9.4e-05
HAT1_AT	11	-0.17141	0.015129
HBO1_AT	5	-0.83406	0.000173
HDAC1_HDAC	8	-0.020187	0.85877
HDAC10_HDAC	7	-0.34071	0.0067786
HDAC11_HDAC	7	-0.26457	0.035163
HDAC2_HDAC	5	-0.21137	0.074929
HDAC3_HDAC	6	-1.1456	1e-05
HDAC4_HDAC	5	-0.080437	0.20445
HDAC5_HDAC	6	-0.37548	0.0046719
HDAC6_HDAC	12	-0.33716	3.93e-05
HDAC7_HDAC	9	-0.41309	1e-05
HDAC8_HDAC	6	-0.37576	0.002159
HDAC9_HDAC	6	0.02293	0.82366
HELLS_ATPase	6	-0.17507	0.071079
HIF1AN_Hydroxylase	7	-0.37619	0.012262
HLTF_ATPase	6	0.049235	0.5961
HR_Hydroxylase	6	-0.24043	0.068252
HSPBAP1_Hydroxylase	9	-0.31613	0.0007502
INO80_ATPase	8	-0.87132	1.44e-05
JARID2_Hydroxylase	6	-0.23974	0.0027534
JMJD1C_Hydroxylase	6	-0.33253	0.0062517
JMJD4_Hydroxylase	7	-0.21276	0.025379
JMJD6_Hydroxylase	4	-0.27729	0.073584
JMJD7_Hydroxylase	5	-0.22741	0.060766
JMJD8_Hydroxylase	6	-0.44195	0.0014949
KAT2A_BD	6	-0.036262	0.74232
KAT2B_BD	6	-0.081399	0.20545
KDM1A_Hydroxylase	10	-0.55973	1e-05
KDM1B_Hydroxylase	7	-0.083582	0.41682
KDM2A_Hydroxylase	6	-0.49574	6.68e-05
KDM2B_Hydroxylase	5	-0.2664	0.062672
KDM3A_Hydroxylase	6	-0.34947	0.0026385
KDM3B_Hydroxylase	4	-0.33159	0.085733
KDM4A_Hydroxylase	7	-0.53043	0.00017728
KDM4B_Hydroxylase	10	-0.32802	0.00042898
KDM4C_Hydroxylase	10	-0.34604	1e-05
KDM4D_Hydroxylase	6	-0.099334	0.20605
KDM5A_Hydroxylase	6	-0.23472	0.062933
KDM5B_Hydroxylase	8	-0.18412	0.087551
KDM5C_Hydroxylase	7	-0.74921	1e-05
KDM5D_Hydroxylase	7	0.012148	0.7385
KDM6A_Hydroxylase	4	-0.22621	0.19196
KDM6B_Hydroxylase	6	-0.068721	0.61549
KDM7A_Hydroxylase	5	-0.026367	0.80141
KDM8_Hydroxylase	11	-0.32626	0.0012769
KMT2A_BD	9	-0.68449	1e-05
KMT2B_SET	6	-0.70761	0.0010305
KMT2C_SET	9	0.10097	0.26783
KMT2D_SET	8	-0.43366	0.0088427
MINA_Hydroxylase	6	-0.19209	0.029253
MLL1_SET	6	-0.53871	0.012436
MLL5_SET	9	-0.48701	1e-05
MOF_AT	6	-1.3853	1e-05
MORF_AT	6	-0.19081	0.12644
MOZ_AT	7	-0.44471	0.0017203
NAT10_AT	5	-0.54605	0.020684
NCOA1_AT	6	-0.17857	0.14559
NCOA2_AT	6	-0.32836	0.0039122
neg01	1	0.21849	0.26555
neg02	1	-0.16612	0.11676
neg03	1	0.10952	0.23209
neg04	1	-0.078151	0.35738
neg05	1	-0.061528	0.7624
neg06	1	0.1535	0.46996
neg07	1	-0.28403	0.11703
neg08	1	-0.0058128	0.90162
neg09	1	0.25316	0.24879
neg10	1	0.30031	0.22615
neg11	1	0.04713	0.83511
neg12	1	0.12484	0.18471
neg13	1	0.15954	0.27842
neg14	1	0.093148	0.71947
neg15	1	0.038616	0.74551
neg16	1	0.016807	0.88572
neg17	1	0.034586	0.74629
neg18	1	0.087648	0.22488
neg19	1	-0.076162	0.53285
neg20	1	0.18924	0.38256
neg21	1	0.010045	0.93223
neg22	1	0.16635	0.15376
neg23	1	0.017265	0.88025
neg24	1	-0.080818	0.12772
neg25	1	0.062065	0.37501
neg26	1	0.012751	0.87757
neg27	1	0.032807	0.83132
neg28	1	0.15307	0.57879
neg29	1	-0.10297	0.50924
neg30	1	-0.045311	0.58863
neg31	1	0.15507	0.57652
neg32	1	-0.01095	0.85235
neg33	1	0.096947	0.43997
neg34	1	-0.14146	0.28046
neg35	1	0.1603	0.31417
neg36	1	-0.041487	0.62261
neg37	1	-0.066411	0.422
neg38	1	-0.088906	0.48058
neg39	1	0.035726	0.38745
neg40	1	-0.11932	0.61343
neg41	1	-0.15145	0.22763
neg42	1	0.13709	0.3609
neg43	1	-0.18388	0.3942
neg44	1	-0.033859	0.74865
neg45	1	0.16675	0.36748
neg46	1	-0.16136	0.16411
neg47	1	0.069374	0.77742
neg48	1	-0.045458	0.48077
neg49	1	0.015607	0.82814
neg50	1	0.16669	0.3329
NO66_Hydroxylase	5	-0.22839	0.08789
NSD1_SET	6	-0.29869	0.0004046
NSD2_SET	6	-0.26186	0.031949
NSD3_SET	5	0.012838	0.92595
PADI4_Hydroxylase	8	-0.20988	0.049355
PBRM1_BD1	9	-0.22609	0.016892
PBRM1_BD2	8	-0.33544	0.0015379
PBRM1_BD3	5	-0.1847	0.18079
PBRM1_BD4	3	-0.074895	0.49678
PBRM1_BD5	3	-0.18002	0.35625
PBRM1_BD6	3	-0.31227	0.12676
PCAF_AT	5	-0.093962	0.16798
PCNA	4	-1.3853	0.00024332
PHF2_Hydroxylase	6	-0.35073	0.00048665
PHF8_Hydroxylase	5	-0.41686	0.004497
PhIP_BD1	8	-0.57628	0.00010136
PhIP_BD2	7	-0.46894	0.00088179
POLR2A	8	-1.2377	1e-05
POLR2D	2	-0.64794	0.090254
PRDM2_SET	7	-0.031214	0.70693
PRDM8_SET	6	-0.25222	0.035344
PRDM9_SET	5	-0.27413	0.01877
PRMT1_RMT	5	-1.3011	1e-05
PRMT2_RMT	6	-0.34401	0.006926
PRMT3_RMT	6	-0.083228	0.40502
PRMT5_RMT	6	-0.57661	0.0012587
PRMT6_RMT	3	-0.17646	0.30169
PRMT7_RMT	5	-0.39538	0.0090773
PRMT8_RMT	8	-0.1188	0.18885
PRMT9_RMT	5	-0.16166	0.086232
RAD54L_ATPase	6	-0.30248	0.012023
RAD54L2_ATPase	8	-0.16392	0.17535
RPA3	4	-1.4199	0.00011536
RPL23A	3	-1.5201	0.0026644
RPL9	4	-1.8296	1e-05
SETD1A_SET	7	-0.14931	0.10252
SETD1B_SET	7	-1.6978	1e-05
SETD2_SET	7	-0.2579	0.0068758
SETD4_SET	5	-0.30969	0.01935
SETD5_SET	7	-0.88329	1e-05
SETD6_SET	7	-0.31548	0.0062837
SETD7_SET	9	-0.12063	0.1364
SETD8_SET	5	-1.3705	7.25e-05
SETDB1_SET	9	-0.74896	1e-05
SETDB2_SET	4	-0.44903	0.0049179
SETMAR_SET	5	-0.17055	0.11457
SHPRH_ATPase	6	-0.28983	0.019728
SIRT1_Hydroxylase	7	-0.24697	0.0060894
SIRT2_Hydroxylase	9	-0.31055	0.0048584
SIRT3_Hydroxylase	5	-0.20037	0.091816
SIRT4_Hydroxylase	6	-0.24647	0.10545
SIRT5_Hydroxylase	6	-0.2075	0.066389
SIRT6_Hydroxylase	10	-0.55851	1e-05
SIRT7_Hydroxylase	10	-0.2629	0.026959
SMARCA2_ATPase	7	-0.27531	0.028075
SMARCA2_BD	6	-0.21218	0.056761
SMARCA4_ATPase	8	-0.22939	0.45362
SMARCA4_BD	9	-0.33002	0.001607
SMARCAD1_ATPase	5	-0.39215	0.0080474
SMARCAL1_ATPase	6	-0.29423	0.044589
SMYD1_SET	4	-0.22244	0.12131
SMYD2_SET	3	-0.19899	0.18606
SMYD3_SET	8	-0.19077	0.055826
SMYD4_SET	6	-0.23594	0.033338
SMYD5_SET	9	-0.24138	0.00044139
SP100_BD	7	-0.48224	3.68e-05
SP140_BD	1	-0.27871	0.56342
SP140L_BD	1	-0.16565	0.56749
SRCAP_ATPase	6	-1.1161	1e-05
SUV39H1_SET	9	-0.32251	0.0013483
SUV39H2_SET	9	-0.13497	0.058387
SUV420H1_SET	7	-0.38819	0.0074251
SUV420H2_SET	6	-0.46701	0.0041787
TAF1_AT	3	-0.3368	0.01349
TAF1_BD1	2	-0.38581	0.062589
TAF1_BD2	4	-0.84422	0.00085029
TET1_Hydroxylase	10	-0.2461	0.012834
TET2_Hydroxylase	12	-0.25226	0.0003607
TET3_Hydroxylase	12	-0.20479	0.018102
TIP60_AT	5	-1.5666	1e-05
TRIM24_BD	8	-0.67984	1e-05
TRIM28_BD	9	-1.33	1e-05
TRIM33_BD	7	-0.20331	0.098853
TRIM66_BD	9	-0.12465	0.12515
TTF2_ATPase	7	-0.78705	0.00010898
UTY_Hydroxylase	5	-0.036761	0.22513
ZMYND11_BD	7	0.092283	0.4034
ZMYND8_BD	8	-0.69264	1e-05
